# Supplementary material for: A Cretaceous Chafer Beetle (Coleoptera: Scarabaeidae) with Exaggerated Hind Legs—Insight from Comparative Functional Morphology into a Possible Spring Movement
Source: Biology (Basel). 2023 Feb 2;12(2):237. doi: 10.3390/biology12020237 (PMC9953289; doi:10.3390/biology12020237)
Supplement: Supplementary file 1 [file biology-12-00237-s001.zip]

Archive with 5 entries (5 files):
- supplementary Figures .pdf
- supplementary Table S1.xlsx
- supplementary Table S2.pdf
- supplementary Text S1.pdf
- supplementary Text S2.pdf
