# Supplementary material for: A Cretaceous Chafer Beetle (Coleoptera: Scarabaeidae) with Exaggerated Hind Legs—Insight from Comparative Functional Morphology into a Possible Spring Movement
Source: Biology (Basel). 2023 Feb 2;12(2):237. doi: 10.3390/biology12020237 (PMC9953289; doi:10.3390/biology12020237)
Supplement: Supplementary file 1 [file biology-12-00237-s001.zip › supplementary Table S1.xlsx]

## Sheet: Table S1-1
Table S1-1. Raw data of morphometric analyses of two indexes of hind legs - Calculation of scaling relationships for male hind leg lengths and widths for 37 species (minimum of 20 individuals per species) [35].
Taxon	Guild	Femur Length (mm)	Tibia Length (mm)	Femur width (mm)	Tibia width (mm)	Femur width/length	Tibia width/Tibia length
Denticnema decemlineata	fighting	6.12	5.46	3.81	2.66	0.622549	0.487179
Denticnema decemlineata	fighting	5.93	4.96	3.3	2.32	0.556492	0.467742
Denticnema decemlineata	fighting	7.17	5.29	3.54	2.59	0.493724	0.489603
Denticnema decemlineata	fighting	6.73	5	2.97	2.1	0.441308	0.42
Denticnema decemlineata	fighting	5.92	5.19	3.76	2.39	0.635135	0.460501
Denticnema decemlineata	fighting	6.58	5.69	3.65	2.4	0.554711	0.421793
Denticnema decemlineata	fighting	6.11	5.15	2.81	2.1	0.459902	0.407767
Denticnema decemlineata	fighting	6.01	5.5	3.35	2.41	0.557404	0.438182
Denticnema decemlineata	fighting	6.65	5.16	3.12	2.39	0.469173	0.463178
Denticnema decemlineata	fighting	7.15	5.93	3.96	2.61	0.553846	0.440135
Denticnema decemlineata	fighting	6.92	5.83	3.93	2.51	0.567919	0.430532
Denticnema decemlineata	fighting	6.89	5.32	3.91	2.45	0.567489	0.460526
Denticnema decemlineata	fighting	5.29	4.94	3.12	2.18	0.589792	0.441296
Denticnema decemlineata	fighting	5.56	5.32	3.17	2.25	0.570144	0.422932
Denticnema decemlineata	fighting	6.43	5.48	3.27	2.15	0.508554	0.392336
Denticnema decemlineata	fighting	6.42	5.26	3.58	2.41	0.557632	0.458175
Denticnema decemlineata	fighting	6.87	5.76	3.42	2.33	0.497817	0.404514
Denticnema decemlineata	fighting	6.33	4.8	2.7	2	0.42654	0.416667
Denticnema decemlineata	fighting	5.91	5.03	2.9	2.08	0.490694	0.413519
Denticnema decemlineata	fighting	7.23	5.48	3.89	2.67	0.538036	0.487226
Denticnema decemlineata	fighting	6.1	5.56	3.24	2.23	0.531148	0.401079
Denticnema decemlineata	fighting	6.72	4.84	3.1	2.06	0.46131	0.42562
Denticnema decemlineata	fighting	6.39	4.62	2.59	1.87	0.405321	0.404762
Denticnema decemlineata	fighting	7.05	5.83	3.2	2.35	0.453901	0.403087
Denticnema decemlineata	fighting	5.81	5.31	2.86	2.19	0.492255	0.412429
Denticnema decemlineata	fighting	6.94	5.73	4.19	2.51	0.603746	0.438045
Denticnema decemlineata	fighting	6.38	5.5	3.79	2.27	0.594044	0.412727
Denticnema decemlineata	fighting	5.61	5.21	3.54	1.99	0.631016	0.381958
Denticnema decemlineata	fighting	7.23	5.55	3.33	2.36	0.460581	0.425225
Denticnema decemlineata	fighting	6.15	6	3.76	2.06	0.611382	0.343333
Average						0.530119	0.429069
Denticnema morbillosa	fighting	4.4	3.81	1.93	1.34	0.438636	0.351706
Denticnema morbillosa	fighting	4.36	4.25	1.95	1.29	0.447248	0.303529
Denticnema morbillosa	fighting	4.29	3.72	2.26	1.56	0.526807	0.419355
Denticnema morbillosa	fighting	3.83	3.86	1.78	1.3	0.464752	0.336788
Denticnema morbillosa	fighting	3.83	3.59	1.74	1.25	0.454308	0.348189
Denticnema morbillosa	fighting	4.64	4.16	2.43	1.61	0.523707	0.387019
Denticnema morbillosa	fighting	3.9	3.92	2	1.33	0.512821	0.339286
Denticnema morbillosa	fighting	4.37	4	2.34	1.49	0.535469	0.3725
Denticnema morbillosa	fighting	4.23	4.68	2.24	1.37	0.529551	0.292735
Denticnema morbillosa	fighting	4.59	3.96	2.3	1.62	0.501089	0.409091
Denticnema morbillosa	fighting	3.46	3.96	1.71	1.38	0.49422	0.348485
Denticnema morbillosa	fighting	4.14	4.23	2.06	1.38	0.497585	0.326241
Denticnema morbillosa	fighting	4.21	4.2	2.13	1.41	0.505938	0.335714
Denticnema morbillosa	fighting	3.89	3.85	2.19	1.24	0.562982	0.322078
Denticnema morbillosa	fighting	4.25	4.2	2.2	1.56	0.517647	0.371429
Denticnema morbillosa	fighting	4.57	4.51	2.27	1.44	0.496718	0.31929
Denticnema morbillosa	fighting	4.35	4.14	2.04	1.39	0.468966	0.335749
Denticnema morbillosa	fighting	3.56	3.38	1.66	1.14	0.466292	0.337278
Denticnema morbillosa	fighting	4.07	3.92	1.65	1.2	0.405405	0.306122
Denticnema morbillosa	fighting	4.31	4.14	2.17	1.43	0.50348	0.345411
Denticnema morbillosa	fighting	3.9	4.4	2.15	1.51	0.551282	0.343182
Denticnema morbillosa	fighting	4.36	4.02	2.03	1.32	0.465596	0.328358
Denticnema morbillosa	fighting	3.99	4.01	2.22	1.55	0.556391	0.386534
Denticnema morbillosa	fighting	4.64	4.49	2.31	1.54	0.497845	0.342984
Denticnema morbillosa	fighting	4.15	4.02	2.28	1.48	0.549398	0.368159
Denticnema morbillosa	fighting	4.43	4	1.91	1.38	0.431151	0.345
Denticnema morbillosa	fighting	3.88	4.17	1.99	1.38	0.512887	0.330935
Denticnema morbillosa	fighting	4.54	4.56	2.31	1.81	0.508811	0.39693
Denticnema morbillosa	fighting	4.35	4.54	2.18	1.63	0.501149	0.359031
Denticnema morbillosa	fighting	4.92	4.1	2.44	1.74	0.495935	0.42439
Average						0.497469	0.351117
Denticnema striata	fighting	7.1	5.56	4.42	2.36	0.622535	0.42446
Denticnema striata	fighting	6.97	4.66	4.09	2.22	0.586801	0.476395
Denticnema striata	fighting	6.48	4.97	3.92	2.19	0.604938	0.440644
Denticnema striata	fighting	6.93	5.25	4.33	2.37	0.62482	0.451429
Denticnema striata	fighting	7.02	5.24	3.99	2.39	0.568376	0.456107
Denticnema striata	fighting	6.82	5.06	4.25	2.32	0.623167	0.458498
Denticnema striata	fighting	7.11	5.48	4.18	2.34	0.587904	0.427007
Denticnema striata	fighting	7.38	5.01	4.46	2.3	0.604336	0.459082
Denticnema striata	fighting	6.89	4.4	3.92	2.23	0.56894	0.506818
Denticnema striata	fighting	5.57	4.4	3.57	1.98	0.640934	0.45
Denticnema striata	fighting	5.78	4.75	3.48	2.2	0.602076	0.463158
Denticnema striata	fighting	6.58	4.63	3.4	2.12	0.516717	0.457883
Denticnema striata	fighting	7.06	4.68	4.16	2.24	0.589235	0.478632
Denticnema striata	fighting	7.98	5.52	4.48	2.56	0.561404	0.463768
Denticnema striata	fighting	6.39	4.89	3.92	1.96	0.613459	0.400818
Denticnema striata	fighting	7.29	5.06	4.62	2.33	0.633745	0.460474
Denticnema striata	fighting	6.14	4.69	3.77	2.11	0.614007	0.449893
Denticnema striata	fighting	6.54	4.84	4.11	1.98	0.62844	0.409091
Denticnema striata	fighting	6.79	5.16	4.25	2.28	0.62592	0.44186
Denticnema striata	fighting	7.13	4.98	4.21	2.3	0.590463	0.461847
Average						0.600411	0.451893
Gymnoloma femorata	fighting	4.15	3.26	1.55	0.76	0.373494	0.233129
Gymnoloma femorata	fighting	4.32	3.08	1.66	0.83	0.384259	0.269481
Gymnoloma femorata	fighting	3.83	3.32	1.29	0.84	0.336815	0.253012
Gymnoloma femorata	fighting	4.6	3.24	1.63	0.83	0.354348	0.256173
Gymnoloma femorata	fighting	4.24	3.61	1.55	0.78	0.365566	0.216066
Gymnoloma femorata	fighting	4.07	3.56	1.46	0.79	0.358722	0.22191
Gymnoloma femorata	fighting	4.23	3.45	1.39	0.75	0.328605	0.217391
Gymnoloma femorata	fighting	4.05	3.3	1.37	0.84	0.338272	0.254545
Gymnoloma femorata	fighting	4.05	3.57	1.65	0.98	0.407407	0.27451
Gymnoloma femorata	fighting	4.28	3.54	1.5	0.76	0.350467	0.214689
Gymnoloma femorata	fighting	4.18	3.08	1.49	0.86	0.356459	0.279221
Gymnoloma femorata	fighting	4.04	3.3	1.34	0.79	0.331683	0.239394
Gymnoloma femorata	fighting	4.22	3.28	1.44	0.79	0.341232	0.240854
Gymnoloma femorata	fighting	4.09	3.56	1.33	0.8	0.325183	0.224719
Gymnoloma femorata	fighting	4.37	3.24	1.59	0.77	0.363844	0.237654
Gymnoloma femorata	fighting	4.24	3.67	1.44	0.78	0.339623	0.212534
Gymnoloma femorata	fighting	3.59	2.91	1.25	0.77	0.348189	0.264605
Gymnoloma femorata	fighting	4.55	3.5	1.54	0.81	0.338462	0.231429
Gymnoloma femorata	fighting	4.17	3.6	1.26	0.86	0.302158	0.238889
Gymnoloma femorata	fighting	4.09	3.04	1.3	0.73	0.317848	0.240132
Gymnoloma femorata	fighting	3.86	3.38	1.43	0.84	0.370466	0.248521
Gymnoloma femorata	fighting	3.47	3.12	1.06	0.58	0.305476	0.185897
Gymnoloma femorata	fighting	4.07	3.43	1.56	0.84	0.383292	0.244898
Gymnoloma femorata	fighting	3.8	3.23	1.55	0.89	0.407895	0.275542
Gymnoloma femorata	fighting	3.89	2.84	1.24	0.81	0.318766	0.285211
Gymnoloma femorata	fighting	4.01	3.05	1.21	0.86	0.301746	0.281967
Gymnoloma femorata	fighting	3.6	3.51	1.43	0.81	0.397222	0.230769
Gymnoloma femorata	fighting	4.01	3.48	1.59	0.92	0.396509	0.264368
Gymnoloma femorata	fighting	4.25	3.47	1.55	0.83	0.364706	0.239193
Gymnoloma femorata	fighting	3.72	3.29	1.23	0.86	0.330645	0.261398
Gymnoloma femorata	fighting	3.99	3.5	1.39	0.77	0.348371	0.22
Gymnoloma femorata	fighting	3.4	3.35	1.21	0.67	0.355882	0.2
Gymnoloma femorata	fighting	3.99	3.55	1.45	0.65	0.363409	0.183099
Gymnoloma femorata	fighting	3.75	3.36	1.42	0.73	0.378667	0.217262
Gymnoloma femorata	fighting	3.95	3.66	1.41	0.69	0.356962	0.188525
Gymnoloma femorata	fighting	4.07	3.97	1.75	0.91	0.429975	0.229219
Gymnoloma femorata	fighting	3.71	3.79	1.62	0.83	0.436658	0.218997
Gymnoloma femorata	fighting	4.01	3.5	1.7	0.86	0.42394	0.245714
Gymnoloma femorata	fighting	3.35	3.42	0.98	0.67	0.292537	0.195906
Gymnoloma femorata	fighting	4.09	3.68	1.67	0.86	0.408313	0.233696
Gymnoloma femorata	fighting	3.45	3.35	1.43	0.73	0.414493	0.21791
Gymnoloma femorata	fighting	3.71	3.87	1.58	0.82	0.425876	0.211886
Gymnoloma femorata	fighting	3.98	4.01	1.56	0.92	0.39196	0.229426
Gymnoloma femorata	fighting	3.93	3.88	1.79	0.83	0.455471	0.213918
Gymnoloma femorata	fighting	3.71	3.39	1.39	0.74	0.374663	0.218289
Gymnoloma femorata	fighting	4.28	4.06	1.63	0.71	0.380841	0.174877
Gymnoloma femorata	fighting	3.78	3.5	1.24	0.61	0.328042	0.174286
Gymnoloma femorata	fighting	3.92	3.35	1.2	0.7	0.306122	0.208955
Gymnoloma femorata	fighting	3.59	3.82	1.71	0.79	0.476323	0.206806
Gymnoloma femorata	fighting	3.38	3.2	1.67	0.65	0.494083	0.203125
Gymnoloma femorata	fighting	3.7	3.84	1.43	0.73	0.386486	0.190104
Gymnoloma femorata	fighting	4.15	3.49	1.77	0.78	0.426506	0.223496
Gymnoloma femorata	fighting	3.33	2.78	1.45	0.72	0.435435	0.258993
Gymnoloma femorata	fighting	3.14	3.52	1.47	0.74	0.468153	0.210227
Gymnoloma femorata	fighting	3.45	3.33	1.11	0.72	0.321739	0.216216
Gymnoloma femorata	fighting	3.94	3.4	1.77	0.73	0.449239	0.214706
Gymnoloma femorata	fighting	3.87	3.57	1.64	0.73	0.423773	0.204482
Gymnoloma femorata	fighting	3.66	3.79	1.42	0.72	0.387978	0.189974
Gymnoloma femorata	fighting	4.17	3.89	1.73	0.84	0.414868	0.215938
Gymnoloma femorata	fighting	4.22	3.73	1.79	0.79	0.424171	0.211796
Average						0.375338	0.227765
Heterochelus alienatus	fighting	5.03	4.26	2.2	0.98	0.437376	0.230047
Heterochelus alienatus	fighting	4.49	3.87	1.87	0.9	0.416481	0.232558
Heterochelus alienatus	fighting	4.66	3.73	1.93	1.05	0.414163	0.281501
Heterochelus alienatus	fighting	4.83	3.96	2.03	0.85	0.42029	0.214646
Heterochelus alienatus	fighting	4.94	4.42	2.32	1.09	0.469636	0.246606
Heterochelus alienatus	fighting	5.01	4.17	2.3	1.04	0.459082	0.2494
Heterochelus alienatus	fighting	4.2	3.53	1.86	1.1	0.442857	0.311615
Heterochelus alienatus	fighting	4.43	4.12	2.29	1.02	0.51693	0.247573
Heterochelus alienatus	fighting	4.89	4.07	2.12	1.09	0.433538	0.267813
Heterochelus alienatus	fighting	4.74	4.1	2.09	1.14	0.440928	0.278049
Heterochelus alienatus	fighting	4.64	3.71	2.13	1.18	0.459052	0.318059
Heterochelus alienatus	fighting	4.12	3.71	1.89	0.81	0.458738	0.218329
Heterochelus alienatus	fighting	5.43	4.38	2.43	1.13	0.447514	0.257991
Heterochelus alienatus	fighting	4.21	3.86	1.73	1.07	0.410926	0.277202
Heterochelus alienatus	fighting	4.98	4.01	2.19	1.02	0.439759	0.254364
Heterochelus alienatus	fighting	4.28	3.99	1.83	1.07	0.42757	0.26817
Heterochelus alienatus	fighting	4.96	3.81	1.92	0.96	0.387097	0.251969
Heterochelus alienatus	fighting	4.56	3.8	1.92	0.89	0.421053	0.234211
Heterochelus alienatus	fighting	4.53	3.81	1.95	0.97	0.430464	0.254593
Heterochelus alienatus	fighting	4.71	3.66	2.03	1.09	0.430998	0.297814
Heterochelus alienatus	fighting	4.33	3.39	1.72	1.02	0.397229	0.300885
Heterochelus alienatus	fighting	4.54	3.8	1.97	1.07	0.433921	0.281579
Heterochelus alienatus	fighting	4.82	3.86	1.92	1.12	0.39834	0.290155
Heterochelus alienatus	fighting	4.62	4.16	2.22	1.11	0.480519	0.266827
Heterochelus alienatus	fighting	4.81	3.92	1.91	0.97	0.397089	0.247449
Heterochelus alienatus	fighting	4.59	3.85	2.07	1.11	0.45098	0.288312
Heterochelus alienatus	fighting	4.42	3.98	1.94	0.99	0.438914	0.248744
Heterochelus alienatus	fighting	4.41	4.14	1.92	0.93	0.435374	0.224638
Heterochelus alienatus	fighting	4.57	3.61	1.86	0.97	0.407002	0.268698
Heterochelus alienatus	fighting	4.41	3.6	1.79	1	0.405896	0.277778
Average						0.433657	0.262919
Heterochelus sp.n.17	fighting	3.92	2.85	2.02	2.18	0.515306	0.764912
Heterochelus sp.n.17	fighting	4.88	3.91	2.54	2.72	0.520492	0.695652
Heterochelus sp.n.17	fighting	4.69	3	2.42	2.73	0.515991	0.91
Heterochelus sp.n.17	fighting	4.83	3.55	2.9	2.86	0.600414	0.805634
Heterochelus sp.n.17	fighting	5.34	3.22	3.02	3.19	0.565543	0.990683
Heterochelus sp.n.17	fighting	4.85	2.8	2.58	2.78	0.531959	0.992857
Heterochelus sp.n.17	fighting	5.11	3.42	3.18	3.07	0.622309	0.897661
Heterochelus sp.n.17	fighting	4.43	2.88	2.31	2.6	0.521445	0.902778
Heterochelus sp.n.17	fighting	4.36	3.24	2.26	2.52	0.518349	0.777778
Heterochelus sp.n.17	fighting	4.13	2.85	2.25	2.45	0.544794	0.859649
Heterochelus sp.n.17	fighting	4.47	3.34	2.65	2.61	0.592841	0.781437
Heterochelus sp.n.17	fighting	4.73	3.49	2.59	2.83	0.547569	0.810888
Heterochelus sp.n.17	fighting	4.38	3.11	2.35	2.57	0.53653	0.826367
Heterochelus sp.n.17	fighting	4.35	3.02	2.4	2.67	0.551724	0.884106
Heterochelus sp.n.17	fighting	4.57	3.36	2.45	2.6	0.536105	0.77381
Heterochelus sp.n.17	fighting	5.33	3.59	3.28	2.98	0.615385	0.830084
Heterochelus sp.n.17	fighting	4.84	3.53	3	2.89	0.619835	0.818697
Heterochelus sp.n.17	fighting	5.29	3.25	2.91	2.92	0.550095	0.898462
Heterochelus sp.n.17	fighting	4.3	2.96	3.13	2.79	0.727907	0.942568
Heterochelus sp.n.17	fighting	4.64	3.41	2.62	2.71	0.564655	0.794721
Heterochelus sp.n.17	fighting	5.5	3.54	2.83	3.15	0.514545	0.889831
Heterochelus sp.n.17	fighting	3.97	2.64	2.1	2.35	0.528967	0.890152
Heterochelus sp.n.17	fighting	3.56	2.75	2.08	1.97	0.58427	0.716364
Heterochelus sp.n.17	fighting	5.16	3.16	3.49	3.16	0.676357	1
Heterochelus sp.n.17	fighting	5.2	3.81	3.08	2.82	0.592308	0.740157
Heterochelus sp.n.17	fighting	4.75	3.15	2.73	2.7	0.574737	0.857143
Heterochelus sp.n.17	fighting	5.38	3.33	3.2	3.07	0.594796	0.921922
Heterochelus sp.n.17	fighting	5.34	3.39	2.91	3	0.544944	0.884956
Heterochelus sp.n.17	fighting	5.39	3.77	3.42	3.14	0.634508	0.832891
Heterochelus sp.n.17	fighting	5	3.43	2.8	2.87	0.56	0.836735
Average						0.570156	0.850963
Heterochelus kochi	fighting	3.75	2.9	1.53	0.64	0.408	0.22069
Heterochelus kochi	fighting	3.61	2.86	1.4	0.5	0.387812	0.174825
Heterochelus kochi	fighting	3.78	2.7	1.23	0.52	0.325397	0.192593
Heterochelus kochi	fighting	3.42	2.88	1.33	0.48	0.388889	0.166667
Heterochelus kochi	fighting	3.44	2.74	1.26	0.57	0.366279	0.208029
Heterochelus kochi	fighting	3.8	3.07	1.39	0.59	0.365789	0.192182
Heterochelus kochi	fighting	2.84	2.12	1.08	0.52	0.380282	0.245283
Heterochelus kochi	fighting	2.84	1.98	0.81	0.45	0.285211	0.227273
Heterochelus kochi	fighting	3.82	2.98	1.52	0.48	0.397906	0.161074
Heterochelus kochi	fighting	2.64	2.21	1	0.53	0.378788	0.239819
Heterochelus kochi	fighting	2.97	2.51	0.95	0.54	0.319865	0.215139
Heterochelus kochi	fighting	2.37	2.04	1.14	0.5	0.481013	0.245098
Heterochelus kochi	fighting	3.03	2.5	1.35	0.55	0.445545	0.22
Heterochelus kochi	fighting	2.75	2.14	1.02	0.49	0.370909	0.228972
Heterochelus kochi	fighting	3.18	2.56	1.16	0.54	0.36478	0.210938
Heterochelus kochi	fighting	2.02	1.88	0.89	0.47	0.440594	0.25
Heterochelus kochi	fighting	2.48	1.93	0.87	0.48	0.350806	0.248705
Heterochelus kochi	fighting	2.51	1.96	0.89	0.5	0.354582	0.255102
Heterochelus kochi	fighting	2.96	2.88	1.49	0.57	0.503378	0.197917
Heterochelus kochi	fighting	3.6	2.79	1.33	0.54	0.369444	0.193548
Heterochelus kochi	fighting	3.52	2.95	1.28	0.54	0.363636	0.183051
Heterochelus kochi	fighting	3.16	2.43	1.26	0.59	0.398734	0.242798
Heterochelus kochi	fighting	3.28	2.3	1.33	0.56	0.405488	0.243478
Heterochelus kochi	fighting	2.74	2.17	1.13	0.49	0.412409	0.225806
Heterochelus kochi	fighting	3.47	2.44	1.3	0.5	0.37464	0.204918
Heterochelus kochi	fighting	2.44	2.3	1.01	0.52	0.413934	0.226087
Heterochelus kochi	fighting	3.14	2.39	1.19	0.48	0.378981	0.200837
Heterochelus kochi	fighting	3.23	2.6	1.27	0.53	0.393189	0.203846
Heterochelus kochi	fighting	2.94	2.35	1.01	0.62	0.343537	0.26383
Heterochelus kochi	fighting	2.72	2.12	1.18	0.57	0.433824	0.268868
Average						0.386788	0.218579
Heterochelus rufimanus	fighting	2.21	1.28	0.98	0.59	0.443439	0.460937
Heterochelus rufimanus	fighting	2.46	1.34	0.91	0.5	0.369919	0.373134
Heterochelus rufimanus	fighting	3.27	1.62	1.35	0.72	0.412844	0.444444
Heterochelus rufimanus	fighting	3.44	2.1	1.53	0.72	0.444767	0.342857
Heterochelus rufimanus	fighting	2.68	1.67	1.11	0.66	0.414179	0.39521
Heterochelus rufimanus	fighting	3.1	1.4	1.32	0.69	0.425806	0.492857
Heterochelus rufimanus	fighting	3.19	1.85	1.36	0.68	0.426332	0.367568
Heterochelus rufimanus	fighting	3.11	1.63	1.22	0.63	0.392283	0.386503
Heterochelus rufimanus	fighting	3.45	1.99	1.39	0.76	0.402899	0.38191
Heterochelus rufimanus	fighting	2.5	1.27	0.84	0.58	0.336	0.456693
Heterochelus rufimanus	fighting	2.93	1.7	1.21	0.62	0.412969	0.364706
Heterochelus rufimanus	fighting	2.95	1.65	1.3	0.63	0.440678	0.381818
Heterochelus rufimanus	fighting	3.29	1.67	1.31	0.72	0.398176	0.431138
Heterochelus rufimanus	fighting	2.85	1.6	1.47	0.61	0.515789	0.38125
Heterochelus rufimanus	fighting	2.11	1.48	1.07	0.66	0.507109	0.445946
Heterochelus rufimanus	fighting	3.05	1.46	1.32	0.63	0.432787	0.431507
Heterochelus rufimanus	fighting	2.77	1.47	1.47	0.61	0.530686	0.414966
Heterochelus rufimanus	fighting	2.33	1.35	0.98	0.59	0.420601	0.437037
Heterochelus rufimanus	fighting	2.69	1.63	1.17	0.63	0.434944	0.386503
Heterochelus rufimanus	fighting	3.31	1.6	1.12	0.66	0.338369	0.4125
Heterochelus rufimanus	fighting	2.82	1.56	1.54	0.66	0.546099	0.423077
Heterochelus rufimanus	fighting	2.73	1.76	1.48	0.68	0.542125	0.386364
Heterochelus rufimanus	fighting	2.63	1.25	1.2	0.67	0.456274	0.536
Heterochelus rufimanus	fighting	2.86	1.94	1.24	0.64	0.433566	0.329897
Heterochelus rufimanus	fighting	2.56	1.87	1.27	0.67	0.496094	0.358289
Heterochelus rufimanus	fighting	2.98	1.99	1.33	0.72	0.446309	0.361809
Heterochelus rufimanus	fighting	3.34	1.78	1.57	0.72	0.47006	0.404494
Heterochelus rufimanus	fighting	3.03	1.59	1.33	0.7	0.438944	0.440252
Heterochelus rufimanus	fighting	2.65	1.42	1.12	0.7	0.422642	0.492958
Heterochelus rufimanus	fighting	2.64	1.61	1.14	0.58	0.431818	0.360248
Heterochelus rufimanus	fighting	2.75	1.69	1.21	0.54	0.44	0.319527
Heterochelus rufimanus	fighting	1.88	1.12	0.82	0.58	0.43617	0.517857
Heterochelus rufimanus	fighting	2.71	1.63	1.29	0.62	0.476015	0.380368
Heterochelus rufimanus	fighting	3.11	1.65	1.42	0.59	0.456592	0.357576
Heterochelus rufimanus	fighting	2.54	1.82	1.04	0.6	0.409449	0.32967
Heterochelus rufimanus	fighting	2.45	1.41	1.2	0.59	0.489796	0.41844
Heterochelus rufimanus	fighting	2.51	1.56	1	0.55	0.398406	0.352564
Heterochelus rufimanus	fighting	2.86	1.51	1.1	0.59	0.384615	0.390728
Heterochelus rufimanus	fighting	2.52	1.58	1.14	0.51	0.452381	0.322785
Heterochelus rufimanus	fighting	2.37	1.39	0.88	0.55	0.371308	0.395683
Heterochelus rufimanus	fighting	3.1	1.39	1.23	0.65	0.396774	0.467626
Heterochelus rufimanus	fighting	2.91	1.56	1.14	0.58	0.391753	0.371795
Heterochelus rufimanus	fighting	2.78	1.72	1.08	0.6	0.388489	0.348837
Heterochelus rufimanus	fighting	2.37	1.47	1.03	0.59	0.434599	0.401361
Heterochelus rufimanus	fighting	2.75	1.46	1.13	0.62	0.410909	0.424658
Heterochelus rufimanus	fighting	2.95	1.7	1.23	0.56	0.416949	0.329412
Heterochelus rufimanus	fighting	3.06	1.63	1.52	0.63	0.496732	0.386503
Heterochelus rufimanus	fighting	3.21	1.52	1.22	0.65	0.380062	0.427632
Heterochelus rufimanus	fighting	3.51	1.8	1.31	0.6	0.373219	0.333333
Heterochelus rufimanus	fighting	2.12	1.35	0.84	0.59	0.396226	0.437037
Heterochelus rufimanus	fighting	2.48	1.29	0.93	0.57	0.375	0.44186
Heterochelus rufimanus	fighting	3.17	1.74	1.28	0.58	0.403785	0.333333
Heterochelus rufimanus	fighting	3.37	1.59	1.27	0.66	0.376855	0.415094
Heterochelus rufimanus	fighting	3.92	2.05	1.38	0.67	0.352041	0.326829
Heterochelus rufimanus	fighting	3.14	1.87	1.32	0.66	0.420382	0.352941
Heterochelus rufimanus	fighting	2.78	1.44	1.21	0.56	0.435252	0.388889
Heterochelus rufimanus	fighting	3.51	1.77	1.27	0.65	0.361823	0.367232
Heterochelus rufimanus	fighting	2.85	1.32	1.12	0.62	0.392982	0.469697
Heterochelus rufimanus	fighting	2.58	1.67	1	0.63	0.387597	0.377246
Heterochelus rufimanus	fighting	3.19	1.8	1.23	0.71	0.38558	0.394444
Average						0.424604	0.39773
Ischnochelus emeritus	fighting	1.93	1.9	0.74	0.57	0.38342	0.3
Ischnochelus emeritus	fighting	1.78	2.16	0.97	0.58	0.544944	0.268519
Ischnochelus emeritus	fighting	1.95	1.97	0.94	0.62	0.482051	0.314721
Ischnochelus emeritus	fighting	1.71	1.75	0.67	0.51	0.391813	0.291429
Ischnochelus emeritus	fighting	1.95	2.16	0.83	0.66	0.425641	0.305556
Ischnochelus emeritus	fighting	2.07	1.95	0.88	0.69	0.425121	0.353846
Ischnochelus emeritus	fighting	2.01	1.96	0.88	0.55	0.437811	0.280612
Ischnochelus emeritus	fighting	1.93	1.97	0.95	0.61	0.492228	0.309645
Ischnochelus emeritus	fighting	1.91	1.92	0.82	0.67	0.429319	0.348958
Ischnochelus emeritus	fighting	1.8	1.83	0.87	0.62	0.483333	0.338798
Ischnochelus emeritus	fighting	1.83	1.88	1.13	0.59	0.617486	0.31383
Ischnochelus emeritus	fighting	1.61	1.9	0.77	0.54	0.478261	0.284211
Ischnochelus emeritus	fighting	2.15	1.8	0.7	0.66	0.325581	0.366667
Ischnochelus emeritus	fighting	1.66	1.49	0.73	0.67	0.439759	0.449664
Ischnochelus emeritus	fighting	1.79	2.02	0.83	0.66	0.463687	0.326733
Ischnochelus emeritus	fighting	1.8	1.67	0.96	0.62	0.533333	0.371257
Ischnochelus emeritus	fighting	1.46	1.7	0.78	0.58	0.534247	0.341176
Ischnochelus emeritus	fighting	1.74	1.76	0.71	0.58	0.408046	0.329545
Ischnochelus emeritus	fighting	2.05	1.53	0.71	0.5	0.346341	0.326797
Ischnochelus emeritus	fighting	2.45	2.16	0.88	0.71	0.359184	0.328704
Ischnochelus emeritus	fighting	1.83	1.76	0.69	0.55	0.377049	0.3125
Ischnochelus emeritus	fighting	2.18	2.12	0.91	0.64	0.417431	0.301887
Ischnochelus emeritus	fighting	2.14	2.1	0.86	0.7	0.401869	0.333333
Ischnochelus emeritus	fighting	1.99	1.9	0.88	0.69	0.442211	0.363158
Ischnochelus emeritus	fighting	2.08	1.93	0.99	0.72	0.475962	0.373057
Ischnochelus emeritus	fighting	2.05	1.99	0.83	0.67	0.404878	0.336683
Ischnochelus emeritus	fighting	1.8	1.74	0.81	0.67	0.45	0.385057
Ischnochelus emeritus	fighting	1.85	1.9	0.77	0.77	0.416216	0.405263
Ischnochelus emeritus	fighting	2.13	1.69	0.83	0.58	0.389671	0.343195
Ischnochelus emeritus	fighting	2.02	1.83	0.83	0.62	0.410891	0.338798
Ischnochelus emeritus	fighting	2.01	1.91	0.97	0.61	0.482587	0.319372
Ischnochelus emeritus	fighting	1.72	1.83	0.84	0.75	0.488372	0.409836
Ischnochelus emeritus	fighting	1.7	2.07	0.86	0.65	0.505882	0.31401
Ischnochelus emeritus	fighting	1.89	2.13	0.74	0.6	0.391534	0.28169
Ischnochelus emeritus	fighting	1.94	1.71	0.63	0.46	0.324742	0.269006
Ischnochelus emeritus	fighting	1.7	2.26	0.79	0.61	0.464706	0.269912
Ischnochelus emeritus	fighting	1.77	1.59	0.84	0.56	0.474576	0.352201
Ischnochelus emeritus	fighting	1.78	1.88	0.65	0.55	0.365169	0.292553
Ischnochelus emeritus	fighting	1.6	1.57	0.65	0.55	0.40625	0.350318
Ischnochelus emeritus	fighting	1.76	1.62	0.73	0.6	0.414773	0.37037
Ischnochelus emeritus	fighting	1.63	1.78	0.61	0.49	0.374233	0.275281
Ischnochelus emeritus	fighting	1.65	1.76	0.61	0.51	0.369697	0.289773
Ischnochelus emeritus	fighting	1.68	1.96	0.67	0.58	0.39881	0.295918
Ischnochelus emeritus	fighting	1.76	2.22	0.74	0.72	0.420455	0.324324
Ischnochelus emeritus	fighting	1.77	2.03	0.84	0.61	0.474576	0.300493
Ischnochelus emeritus	fighting	1.81	1.82	0.75	0.62	0.414365	0.340659
Ischnochelus emeritus	fighting	1.92	2.03	0.73	0.55	0.380208	0.270936
Ischnochelus emeritus	fighting	2.13	1.96	0.79	0.57	0.370892	0.290816
Ischnochelus emeritus	fighting	1.75	1.69	0.73	0.49	0.417143	0.289941
Ischnochelus emeritus	fighting	1.79	1.8	0.75	0.56	0.418994	0.311111
Ischnochelus emeritus	fighting	2.2	1.99	0.78	0.54	0.354545	0.271357
Ischnochelus emeritus	fighting	1.77	1.76	0.87	0.48	0.491525	0.272727
Ischnochelus emeritus	fighting	1.64	2.07	0.73	0.56	0.445122	0.270531
Ischnochelus emeritus	fighting	1.81	1.68	0.72	0.66	0.39779	0.392857
Ischnochelus emeritus	fighting	1.6	1.34	0.7	0.5	0.4375	0.373134
Ischnochelus emeritus	fighting	1.77	1.69	0.76	0.58	0.429379	0.343195
Ischnochelus emeritus	fighting	1.96	1.83	0.71	0.44	0.362245	0.240437
Ischnochelus emeritus	fighting	1.58	1.81	0.89	0.54	0.563291	0.298343
Ischnochelus emeritus	fighting	1.55	1.93	0.82	0.59	0.529032	0.305699
Ischnochelus emeritus	fighting	1.63	1.75	0.81	0.65	0.496933	0.371429
Ischnochelus emeritus	fighting	1.78	2	0.88	0.57	0.494382	0.285
Ischnochelus emeritus	fighting	2.13	1.95	0.88	0.63	0.413146	0.323077
Ischnochelus emeritus	fighting	1.75	2.18	0.75	0.5	0.428571	0.229358
Ischnochelus emeritus	fighting	2	1.73	0.68	0.57	0.34	0.32948
Ischnochelus emeritus	fighting	1.84	1.82	0.7	0.6	0.380435	0.32967
Ischnochelus emeritus	fighting	1.7	1.87	0.84	0.54	0.494118	0.28877
Ischnochelus emeritus	fighting	1.87	1.9	0.76	0.55	0.406417	0.289474
Ischnochelus emeritus	fighting	1.96	1.81	0.73	0.63	0.372449	0.348066
Ischnochelus emeritus	fighting	2.02	1.95	0.84	0.55	0.415842	0.282051
Ischnochelus emeritus	fighting	1.73	1.8	0.81	0.6	0.468208	0.333333
Ischnochelus emeritus	fighting	1.97	1.92	0.92	0.62	0.467005	0.322917
Ischnochelus emeritus	fighting	2.04	1.9	0.87	0.64	0.426471	0.336842
Ischnochelus emeritus	fighting	1.9	2.12	0.87	0.63	0.457895	0.29717
Ischnochelus emeritus	fighting	1.94	1.79	0.84	0.56	0.43299	0.312849
Ischnochelus emeritus	fighting	2	1.86	0.86	0.56	0.43	0.301075
Ischnochelus emeritus	fighting	2.17	2	0.83	0.64	0.382488	0.32
Ischnochelus emeritus	fighting	1.63	1.84	0.74	0.58	0.453988	0.315217
Ischnochelus emeritus	fighting	2.02	2.04	0.89	0.59	0.440594	0.289216
Ischnochelus emeritus	fighting	1.7	1.85	0.82	0.66	0.482353	0.356757
Ischnochelus emeritus	fighting	2	2.01	0.82	0.66	0.41	0.328358
Average						0.433131	0.320256
Mauromecistoplia nieuwoudtvillensis	fighting	5.41	4.72	1.99	1.18	0.367837	0.25
Mauromecistoplia nieuwoudtvillensis	fighting	5.87	4.37	2.08	1.22	0.354344	0.279176
Mauromecistoplia nieuwoudtvillensis	fighting	5.72	4.63	1.84	1.21	0.321678	0.261339
Mauromecistoplia nieuwoudtvillensis	fighting	5.78	4.94	2.17	1.22	0.375433	0.246964
Mauromecistoplia nieuwoudtvillensis	fighting	5.71	4.26	1.89	1.23	0.330998	0.288732
Mauromecistoplia nieuwoudtvillensis	fighting	5.56	4.58	1.89	1.08	0.339928	0.235808
Mauromecistoplia nieuwoudtvillensis	fighting	6.16	5.39	2.37	1.2	0.38474	0.222635
Mauromecistoplia nieuwoudtvillensis	fighting	5.66	4.86	1.83	1.1	0.323322	0.226337
Mauromecistoplia nieuwoudtvillensis	fighting	5.26	4.25	1.76	1.11	0.334601	0.261176
Mauromecistoplia nieuwoudtvillensis	fighting	5.01	4.2	1.51	1.06	0.301397	0.252381
Mauromecistoplia nieuwoudtvillensis	fighting	6.02	4.73	2.07	1.28	0.343854	0.270613
Mauromecistoplia nieuwoudtvillensis	fighting	5.36	4.59	1.71	1.14	0.31903	0.248366
Mauromecistoplia nieuwoudtvillensis	fighting	5.92	4.78	2.35	1.32	0.396959	0.276151
Mauromecistoplia nieuwoudtvillensis	fighting	5.4	4.59	1.68	1.16	0.311111	0.252723
Mauromecistoplia nieuwoudtvillensis	fighting	5.72	5.36	2.56	1.4	0.447552	0.261194
Mauromecistoplia nieuwoudtvillensis	fighting	4.94	4.35	1.61	1.14	0.325911	0.262069
Mauromecistoplia nieuwoudtvillensis	fighting	4.85	4.08	1.42	1.05	0.292784	0.257353
Mauromecistoplia nieuwoudtvillensis	fighting	5.9	4.89	2.03	1.18	0.344068	0.241309
Mauromecistoplia nieuwoudtvillensis	fighting	5.72	4.15	1.98	1.17	0.346154	0.281928
Mauromecistoplia nieuwoudtvillensis	fighting	5.63	4.5	2.14	1.3	0.380107	0.288889
Mauromecistoplia nieuwoudtvillensis	fighting	6.56	4.89	2.2	1.32	0.335366	0.269939
Mauromecistoplia nieuwoudtvillensis	fighting	4.56	3.99	1.62	1.05	0.355263	0.263158
Mauromecistoplia nieuwoudtvillensis	fighting	6.13	4.91	2.06	1.2	0.336052	0.244399
Mauromecistoplia nieuwoudtvillensis	fighting	6.5	5.01	2.25	1.05	0.346154	0.209581
Mauromecistoplia nieuwoudtvillensis	fighting	4.31	3.76	1.36	0.98	0.315545	0.260638
Mauromecistoplia nieuwoudtvillensis	fighting	5.32	4.42	1.79	1.26	0.336466	0.285068
Mauromecistoplia nieuwoudtvillensis	fighting	5.66	4.86	1.91	1.2	0.337456	0.246914
Mauromecistoplia nieuwoudtvillensis	fighting	5.86	5.07	2.08	1.21	0.354949	0.238659
Mauromecistoplia nieuwoudtvillensis	fighting	5.74	4.48	1.78	1.18	0.310105	0.263393
Mauromecistoplia nieuwoudtvillensis	fighting	5.91	4.82	1.9	1.25	0.321489	0.259336
Average						0.343022	0.256874
Pachycnema alternans	fighting	4.42	4.98	1.79	2	0.404977	0.401606
Pachycnema alternans	fighting	4.31	4.37	1.7	2.03	0.394432	0.464531
Pachycnema alternans	fighting	4.51	5.31	1.71	2.21	0.379157	0.416196
Pachycnema alternans	fighting	4.41	4.59	1.64	2.06	0.371882	0.448802
Pachycnema alternans	fighting	4.23	5.09	1.94	2.35	0.458629	0.46169
Pachycnema alternans	fighting	4.38	5.19	1.95	2.09	0.445205	0.402697
Pachycnema alternans	fighting	4.38	4.56	1.72	2.1	0.392694	0.460526
Pachycnema alternans	fighting	3.92	4.87	1.55	1.97	0.395408	0.404517
Pachycnema alternans	fighting	4.02	5.04	1.82	1.95	0.452736	0.386905
Pachycnema alternans	fighting	4.14	4.16	1.56	1.96	0.376812	0.471154
Pachycnema alternans	fighting	3.96	4.98	1.79	2.04	0.45202	0.409639
Pachycnema alternans	fighting	4.42	5.1	1.89	2.21	0.427602	0.433333
Pachycnema alternans	fighting	4.46	5.36	1.94	2.29	0.434978	0.427239
Pachycnema alternans	fighting	4.55	5.1	1.89	2.07	0.415385	0.405882
Pachycnema alternans	fighting	4.25	5.14	1.88	2.26	0.442353	0.439689
Pachycnema alternans	fighting	4.3	4.96	1.59	1.91	0.369767	0.385081
Pachycnema alternans	fighting	4.01	4.47	1.56	1.83	0.389027	0.409396
Pachycnema alternans	fighting	4.26	4.87	1.8	2.15	0.422535	0.441478
Pachycnema alternans	fighting	4.35	5.32	1.89	2.25	0.434483	0.422932
Pachycnema alternans	fighting	4.69	5.32	1.91	2.33	0.407249	0.43797
Pachycnema alternans	fighting	4.45	5.36	2.02	2.19	0.453933	0.408582
Pachycnema alternans	fighting	4.3	5.28	1.85	2.22	0.430233	0.420455
Pachycnema alternans	fighting	4.8	5.09	1.88	2.08	0.391667	0.408644
Pachycnema alternans	fighting	4.44	4.93	2.1	2.22	0.472973	0.450304
Pachycnema alternans	fighting	4.76	5.05	1.82	2.15	0.382353	0.425743
Pachycnema alternans	fighting	4.81	5.23	1.83	2.23	0.380457	0.426386
Pachycnema alternans	fighting	4.19	4.57	1.65	2	0.393795	0.437637
Pachycnema alternans	fighting	4.19	4.52	2.17	2.1	0.5179	0.464602
Pachycnema alternans	fighting	4.77	4.78	1.76	2.07	0.368973	0.433054
Pachycnema alternans	fighting	4.68	4.96	2.02	2.29	0.431624	0.461694
Average						0.416375	0.428945
Pachycnema calcarata	fighting	4.44	5.5	1.92	3.18	0.432432	0.578182
Pachycnema calcarata	fighting	3.25	4.46	1.65	2.31	0.507692	0.517937
Pachycnema calcarata	fighting	3.69	4.44	2.25	2.8	0.609756	0.630631
Pachycnema calcarata	fighting	4.05	4.16	2.46	2.51	0.607407	0.603365
Pachycnema calcarata	fighting	3.59	4.27	1.55	2.19	0.431755	0.512881
Pachycnema calcarata	fighting	3.4	3.73	1.6	2.23	0.470588	0.597855
Pachycnema calcarata	fighting	3.93	4.08	2.35	2.46	0.597964	0.602941
Pachycnema calcarata	fighting	4.05	4.67	2.03	2.65	0.501235	0.567452
Pachycnema calcarata	fighting	4.1	4.42	2.01	2.61	0.490244	0.590498
Pachycnema calcarata	fighting	3.78	4.56	1.9	2.29	0.502646	0.502193
Pachycnema calcarata	fighting	3.67	4.38	2.06	2.66	0.561308	0.607306
Pachycnema calcarata	fighting	4.09	4.74	2.43	2.8	0.594132	0.590717
Pachycnema calcarata	fighting	4.5	4.82	2.68	2.97	0.595556	0.616183
Pachycnema calcarata	fighting	4	4.46	2.12	2.8	0.53	0.627803
Pachycnema calcarata	fighting	4.08	4.53	1.9	2.6	0.465686	0.573951
Pachycnema calcarata	fighting	3.26	3.91	1.9	2.41	0.582822	0.616368
Pachycnema calcarata	fighting	3.79	4.03	1.69	2.35	0.44591	0.583127
Pachycnema calcarata	fighting	3.7	4.07	1.85	2.31	0.5	0.567568
Pachycnema calcarata	fighting	3.41	4.65	2.34	2.66	0.686217	0.572043
Pachycnema calcarata	fighting	3.69	4.89	1.94	2.47	0.525745	0.505112
Pachycnema calcarata	fighting	3.83	4.36	2.69	2.8	0.70235	0.642202
Pachycnema calcarata	fighting	3.46	3.89	1.72	2.13	0.49711	0.547558
Pachycnema calcarata	fighting	3.09	4.01	1.54	2.11	0.498382	0.526185
Average						0.536389	0.577394
Pachycnema calviniana	fighting	3.82	3.67	1.65	1.88	0.431937	0.512262
Pachycnema calviniana	fighting	3.76	3.8	1.81	2.11	0.481383	0.555263
Pachycnema calviniana	fighting	3.39	3.77	1.62	1.9	0.477876	0.503979
Pachycnema calviniana	fighting	3.97	3.52	1.73	1.99	0.435768	0.565341
Pachycnema calviniana	fighting	3.68	3.49	1.68	1.78	0.456522	0.510029
Pachycnema calviniana	fighting	3.79	3.36	1.48	1.87	0.390501	0.556548
Pachycnema calviniana	fighting	3.82	3.49	1.52	1.96	0.397906	0.561605
Pachycnema calviniana	fighting	3.84	3.88	1.59	1.9	0.414063	0.489691
Pachycnema calviniana	fighting	4.07	3.97	1.82	2.04	0.447174	0.513854
Pachycnema calviniana	fighting	3.86	3.74	1.53	1.74	0.396373	0.465241
Pachycnema calviniana	fighting	3.71	3.43	1.53	1.64	0.412399	0.478134
Pachycnema calviniana	fighting	3.49	3.13	1.32	1.65	0.378223	0.527157
Pachycnema calviniana	fighting	4.35	3.81	1.65	2	0.37931	0.524934
Pachycnema calviniana	fighting	4.08	3.63	1.55	1.68	0.379902	0.46281
Pachycnema calviniana	fighting	4.06	3.7	1.65	2.13	0.406404	0.575676
Pachycnema calviniana	fighting	3.47	3.6	1.57	1.79	0.45245	0.497222
Pachycnema calviniana	fighting	3.92	3.66	1.55	1.88	0.395408	0.513661
Pachycnema calviniana	fighting	3.88	3.29	1.62	1.78	0.417526	0.541033
Pachycnema calviniana	fighting	4.45	3.86	1.8	1.91	0.404494	0.494819
Pachycnema calviniana	fighting	4.01	3.66	1.57	1.96	0.391521	0.535519
Pachycnema calviniana	fighting	3.79	3.33	1.56	1.87	0.411609	0.561562
Pachycnema calviniana	fighting	3.72	3.68	1.36	1.81	0.365591	0.491848
Pachycnema calviniana	fighting	3.84	3.45	1.63	1.97	0.424479	0.571014
Pachycnema calviniana	fighting	3.45	3.86	1.47	1.96	0.426087	0.507772
Pachycnema calviniana	fighting	3.55	3.36	1.29	1.73	0.36338	0.514881
Pachycnema calviniana	fighting	3.56	3.56	1.42	1.78	0.398876	0.5
Pachycnema calviniana	fighting	3.26	3.68	1.43	1.87	0.43865	0.508152
Pachycnema calviniana	fighting	4.06	3.48	1.49	1.81	0.366995	0.520115
Pachycnema calviniana	fighting	3.73	3.2	1.53	1.95	0.410188	0.609375
Pachycnema calviniana	fighting	3.25	3.53	1.44	1.94	0.443077	0.549575
Pachycnema calviniana	fighting	3.84	3.6	1.61	1.95	0.419271	0.541667
Pachycnema calviniana	fighting	3.19	3.34	1.31	1.74	0.410658	0.520958
Pachycnema calviniana	fighting	3.5	3.77	1.35	1.86	0.385714	0.493369
Pachycnema calviniana	fighting	3.88	3.45	1.56	1.75	0.402062	0.507246
Pachycnema calviniana	fighting	3.12	3.47	1.56	1.91	0.5	0.550432
Pachycnema calviniana	fighting	3.48	3.56	1.37	1.82	0.393678	0.511236
Pachycnema calviniana	fighting	3.14	3.69	1.25	1.6	0.398089	0.433604
Pachycnema calviniana	fighting	3.66	3.92	1.43	1.96	0.39071	0.5
Pachycnema calviniana	fighting	3.21	3.36	1.47	1.78	0.457944	0.529762
Pachycnema calviniana	fighting	3.31	3.48	1.31	1.8	0.39577	0.517241
Pachycnema calviniana	fighting	3.91	3.72	1.45	1.78	0.370844	0.478495
Pachycnema calviniana	fighting	3.39	3.68	1.32	1.87	0.389381	0.508152
Pachycnema calviniana	fighting	3.39	3.31	1.46	1.81	0.430678	0.546828
Pachycnema calviniana	fighting	3.91	3.43	1.56	1.87	0.398977	0.54519
Pachycnema calviniana	fighting	3.82	4.02	1.8	2.08	0.471204	0.517413
Pachycnema calviniana	fighting	3.94	3.95	1.69	1.96	0.428934	0.496203
Pachycnema calviniana	fighting	3.45	3.24	1.39	1.74	0.402899	0.537037
Pachycnema calviniana	fighting	3.75	3.74	1.63	1.87	0.434667	0.5
Pachycnema calviniana	fighting	4.13	3.58	1.66	1.89	0.401937	0.527933
Pachycnema calviniana	fighting	3.56	3.67	1.39	1.84	0.390449	0.501362
Pachycnema calviniana	fighting	3.72	3.38	1.55	1.99	0.416667	0.588757
Pachycnema calviniana	fighting	3.76	2.97	1.53	1.75	0.406915	0.589226
Pachycnema calviniana	fighting	3.38	3.58	1.52	1.93	0.449704	0.539106
Pachycnema calviniana	fighting	3.56	3.51	1.47	1.83	0.412921	0.521368
Pachycnema calviniana	fighting	3.16	3.48	1.52	1.89	0.481013	0.543103
Pachycnema calviniana	fighting	2.86	3.28	1.45	1.83	0.506993	0.557927
Pachycnema calviniana	fighting	2.99	3.42	1.45	1.79	0.48495	0.523392
Pachycnema calviniana	fighting	3.46	3.02	1.36	1.85	0.393064	0.612583
Pachycnema calviniana	fighting	3.8	3.58	1.56	1.97	0.410526	0.550279
Pachycnema calviniana	fighting	3.15	3.09	1.41	1.66	0.447619	0.537217
Pachycnema calviniana	fighting	3.64	3.78	1.49	1.83	0.409341	0.484127
Pachycnema calviniana	fighting	4.1	4.08	1.65	2.09	0.402439	0.512255
Pachycnema calviniana	fighting	4	3.54	1.59	1.89	0.3975	0.533898
Pachycnema calviniana	fighting	3.46	3.21	1.5	1.93	0.433526	0.601246
Pachycnema calviniana	fighting	3.85	3.82	1.62	1.92	0.420779	0.502618
Pachycnema calviniana	fighting	3.92	3.59	1.58	1.96	0.403061	0.545961
Pachycnema calviniana	fighting	3.57	3.2	1.44	1.59	0.403361	0.496875
Pachycnema calviniana	fighting	3.28	3.5	1.72	1.94	0.52439	0.554286
Pachycnema calviniana	fighting	3.92	3.09	1.53	1.68	0.390306	0.543689
Pachycnema calviniana	fighting	4.05	3.17	1.56	1.88	0.385185	0.59306
Pachycnema calviniana	fighting	2.9	3.14	1.27	1.52	0.437931	0.484076
Pachycnema calviniana	fighting	3.52	3.64	1.45	1.81	0.411932	0.497253
Pachycnema calviniana	fighting	4.02	3.7	1.49	1.88	0.370647	0.508108
Pachycnema calviniana	fighting	3.59	4.19	1.66	1.99	0.462396	0.47494
Pachycnema calviniana	fighting	2.97	3.02	1.52	1.54	0.511785	0.509934
Pachycnema calviniana	fighting	3.54	3.46	1.61	1.92	0.454802	0.554913
Pachycnema calviniana	fighting	3.7	3.61	1.67	1.85	0.451351	0.512465
Pachycnema calviniana	fighting	3.57	3.49	1.56	1.76	0.436975	0.504298
Pachycnema calviniana	fighting	3.51	3.31	1.45	1.61	0.413105	0.486405
Pachycnema calviniana	fighting	3.92	3.42	1.5	1.85	0.382653	0.540936
Pachycnema calviniana	fighting	3.42	3.57	1.55	1.76	0.453216	0.492997
Pachycnema calviniana	fighting	3.71	3.42	1.37	1.65	0.369272	0.482456
Pachycnema calviniana	fighting	3.56	3.4	1.53	1.89	0.429775	0.555882
Pachycnema calviniana	fighting	3.19	3.39	1.39	1.54	0.435737	0.454277
Pachycnema calviniana	fighting	3.24	3.59	1.47	1.83	0.453704	0.509749
Pachycnema calviniana	fighting	3.62	3.6	1.47	1.78	0.406077	0.494444
Pachycnema calviniana	fighting	3.19	3.58	1.52	1.9	0.476489	0.530726
Pachycnema calviniana	fighting	3.33	3.38	1.59	1.78	0.477477	0.526627
Pachycnema calviniana	fighting	3.6	3.51	1.43	1.71	0.397222	0.487179
Pachycnema calviniana	fighting	3.43	3.48	1.4	1.69	0.408163	0.485632
Average						0.42101	0.522305
Pachycnema crassipes	fighting	3.8	4.16	1.67	1.95	0.439474	0.46875
Pachycnema crassipes	fighting	3.7	4.32	1.55	2.08	0.418919	0.481481
Pachycnema crassipes	fighting	3.67	4.55	1.58	1.97	0.430518	0.432967
Pachycnema crassipes	fighting	4.16	4.81	1.64	2.06	0.394231	0.428274
Pachycnema crassipes	fighting	3.85	4.48	1.63	1.99	0.423377	0.444196
Pachycnema crassipes	fighting	4.03	4.4	1.52	1.95	0.377171	0.443182
Pachycnema crassipes	fighting	3.69	4.26	1.55	1.92	0.420054	0.450704
Pachycnema crassipes	fighting	3.27	4.3	1.34	1.73	0.409786	0.402326
Pachycnema crassipes	fighting	3.77	3.85	1.4	1.64	0.371353	0.425974
Pachycnema crassipes	fighting	4.25	4.52	1.23	1.87	0.289412	0.413717
Pachycnema crassipes	fighting	4.02	3.78	1.48	1.81	0.368159	0.478836
Pachycnema crassipes	fighting	3.77	4.81	1.53	2.07	0.405836	0.430353
Pachycnema crassipes	fighting	3.98	4.5	1.42	1.92	0.356784	0.426667
Pachycnema crassipes	fighting	3.81	4.37	1.42	1.97	0.372703	0.450801
Pachycnema crassipes	fighting	4.21	4.44	1.63	1.9	0.387173	0.427928
Pachycnema crassipes	fighting	3.82	4.43	1.4	1.91	0.366492	0.431151
Pachycnema crassipes	fighting	4.54	4.89	1.62	2.04	0.356828	0.417178
Pachycnema crassipes	fighting	4.05	4.92	1.52	2.06	0.375309	0.418699
Pachycnema crassipes	fighting	4.36	5.11	1.67	2.17	0.383028	0.424658
Pachycnema crassipes	fighting	3.27	3.81	1.36	1.6	0.415902	0.419948
Pachycnema crassipes	fighting	3.57	4.04	1.37	1.83	0.383754	0.45297
Pachycnema crassipes	fighting	3.59	4.14	1.48	1.7	0.412256	0.410628
Pachycnema crassipes	fighting	3.47	3.79	1.44	1.82	0.414986	0.480211
Pachycnema crassipes	fighting	4.13	4.07	1.57	1.97	0.380145	0.484029
Pachycnema crassipes	fighting	3.56	3.97	1.42	1.78	0.398876	0.448363
Pachycnema crassipes	fighting	4.19	4.69	1.55	2.03	0.369928	0.432836
Pachycnema crassipes	fighting	4.19	4.14	1.46	1.88	0.348449	0.454106
Pachycnema crassipes	fighting	3.82	3.86	1.26	1.58	0.329843	0.409326
Pachycnema crassipes	fighting	3.95	4.61	1.55	2.01	0.392405	0.436009
Pachycnema crassipes	fighting	3.95	4.24	1.38	1.86	0.349367	0.438679
Pachycnema crassipes	fighting	4.1	4.6	1.64	1.97	0.4	0.428261
Pachycnema crassipes	fighting	3.6	4.44	1.59	1.97	0.441667	0.443694
Pachycnema crassipes	fighting	4.14	4.63	1.47	1.97	0.355072	0.425486
Pachycnema crassipes	fighting	4.28	4.35	1.34	1.99	0.313084	0.457471
Pachycnema crassipes	fighting	4.43	4.71	1.53	1.89	0.345372	0.401274
Pachycnema crassipes	fighting	3.74	4.2	1.21	1.75	0.323529	0.416667
Pachycnema crassipes	fighting	4.4	4.37	1.38	1.87	0.313636	0.427918
Pachycnema crassipes	fighting	3.86	4.08	1.4	1.88	0.362694	0.460784
Pachycnema crassipes	fighting	3.55	4.23	1.37	1.65	0.385915	0.390071
Pachycnema crassipes	fighting	4.51	4.21	1.54	1.84	0.341463	0.437055
Pachycnema crassipes	fighting	4.07	4.11	1.38	1.76	0.339066	0.428224
Pachycnema crassipes	fighting	4.14	4.32	1.48	1.76	0.357488	0.407407
Pachycnema crassipes	fighting	3.82	4.24	1.6	1.88	0.418848	0.443396
Pachycnema crassipes	fighting	3.99	4.23	1.47	1.9	0.368421	0.449173
Pachycnema crassipes	fighting	3.72	4.57	1.39	1.8	0.373656	0.393873
Pachycnema crassipes	fighting	3.66	4.08	1.42	1.74	0.387978	0.426471
Pachycnema crassipes	fighting	3.56	4.43	1.45	1.9	0.407303	0.428894
Pachycnema crassipes	fighting	4.02	4.03	1.39	1.79	0.345771	0.444169
Pachycnema crassipes	fighting	4.17	4.26	1.47	1.82	0.352518	0.42723
Pachycnema crassipes	fighting	4.47	4.54	1.52	1.93	0.340045	0.42511
Pachycnema crassipes	fighting	3.88	4.22	1.32	1.69	0.340206	0.400474
Pachycnema crassipes	fighting	3.61	3.7	1.36	1.61	0.376731	0.435135
Pachycnema crassipes	fighting	3.88	4.05	1.37	1.78	0.353093	0.439506
Pachycnema crassipes	fighting	4.19	4.62	1.45	1.9	0.346062	0.411255
Pachycnema crassipes	fighting	4.22	4.03	1.34	1.58	0.317536	0.39206
Pachycnema crassipes	fighting	4.62	4.15	1.38	1.73	0.298701	0.416867
Pachycnema crassipes	fighting	4.2	4.78	1.58	2.04	0.37619	0.426778
Pachycnema crassipes	fighting	3.67	4.18	1.49	1.55	0.405995	0.370813
Pachycnema crassipes	fighting	3.93	4.35	1.64	1.78	0.417303	0.409195
Pachycnema crassipes	fighting	4.44	4.47	1.4	1.82	0.315315	0.407159
Pachycnema crassipes	fighting	3.99	3.93	1.27	1.67	0.318296	0.424936
Pachycnema crassipes	fighting	3.84	4.17	1.44	1.67	0.375	0.40048
Pachycnema crassipes	fighting	3.47	3.92	1.55	1.76	0.446686	0.44898
Pachycnema crassipes	fighting	4.32	4.1	1.26	1.57	0.291667	0.382927
Pachycnema crassipes	fighting	4.16	3.97	1.42	1.75	0.341346	0.440806
Pachycnema crassipes	fighting	3.54	4.33	1.39	1.57	0.392655	0.362587
Pachycnema crassipes	fighting	4.23	4.48	1.51	1.82	0.356974	0.40625
Pachycnema crassipes	fighting	3.77	4.06	1.4	1.61	0.371353	0.396552
Pachycnema crassipes	fighting	4.27	4.42	1.4	1.84	0.327869	0.41629
Pachycnema crassipes	fighting	3.94	4.46	1.38	1.72	0.350254	0.38565
Pachycnema crassipes	fighting	4.82	4.12	1.55	1.78	0.321577	0.432039
Pachycnema crassipes	fighting	4.37	4.49	1.25	1.79	0.286041	0.398664
Pachycnema crassipes	fighting	3.64	4.24	1.5	1.75	0.412088	0.412736
Pachycnema crassipes	fighting	3.43	4.09	1.38	1.67	0.402332	0.408313
Pachycnema crassipes	fighting	3.6	4.16	1.24	1.44	0.344444	0.346154
Pachycnema crassipes	fighting	4.05	3.75	1.25	1.5	0.308642	0.4
Pachycnema crassipes	fighting	3.81	3.86	1.52	1.63	0.39895	0.42228
Pachycnema crassipes	fighting	3.57	4.36	1.27	1.74	0.355742	0.399083
Pachycnema crassipes	fighting	4.52	4.49	1.33	1.7	0.294248	0.378619
Pachycnema crassipes	fighting	4.16	3.8	1.63	1.69	0.391827	0.444737
Pachycnema crassipes	fighting	4.26	4.2	1.35	1.91	0.316901	0.454762
Pachycnema crassipes	fighting	3.89	4.48	1.5	1.99	0.385604	0.444196
Pachycnema crassipes	fighting	4.68	4.2	1.52	1.83	0.324786	0.435714
Pachycnema crassipes	fighting	4.59	4.61	1.53	1.94	0.333333	0.420824
Pachycnema crassipes	fighting	3.87	4.5	1.6	2.04	0.413437	0.453333
Pachycnema crassipes	fighting	3.67	4.31	1.51	1.93	0.411444	0.447796
Pachycnema crassipes	fighting	4.25	4.47	1.58	1.89	0.371765	0.422819
Pachycnema crassipes	fighting	3.98	4.06	1.64	1.73	0.41206	0.426108
Pachycnema crassipes	fighting	3.54	4.27	1.45	1.8	0.409605	0.421546
Pachycnema crassipes	fighting	4.11	4.42	1.6	1.86	0.389294	0.420814
Pachycnema crassipes	fighting	4.09	4.27	1.48	1.84	0.361858	0.430913
Pachycnema crassipes	fighting	3.98	4.35	1.8	2.12	0.452261	0.487356
Pachycnema crassipes	fighting	4.14	4.54	1.6	1.92	0.386473	0.422907
Pachycnema crassipes	fighting	4.32	4.3	1.65	2.17	0.381944	0.504651
Pachycnema crassipes	fighting	4.15	4.31	1.43	1.84	0.344578	0.426914
Pachycnema crassipes	fighting	4.15	4.4	1.67	1.69	0.40241	0.384091
Pachycnema crassipes	fighting	3.56	4.06	1.54	2	0.432584	0.492611
Pachycnema crassipes	fighting	4.42	4.12	1.53	2.11	0.346154	0.512136
Pachycnema crassipes	fighting	3.61	3.87	1.42	1.83	0.393352	0.472868
Pachycnema crassipes	fighting	3.92	4.18	1.47	1.89	0.375	0.452153
Pachycnema crassipes	fighting	4.58	4.64	2.01	2.1	0.438865	0.452586
Pachycnema crassipes	fighting	3.9	4.37	1.59	1.89	0.407692	0.432494
Pachycnema crassipes	fighting	4.24	4.65	1.67	2.23	0.393868	0.47957
Pachycnema crassipes	fighting	3.98	3.81	1.5	1.74	0.376884	0.456693
Pachycnema crassipes	fighting	3.96	4.19	1.5	1.97	0.378788	0.470167
Pachycnema crassipes	fighting	4.16	4.54	1.9	2.28	0.456731	0.502203
Pachycnema crassipes	fighting	4.05	4.31	1.42	1.76	0.350617	0.408353
Pachycnema crassipes	fighting	3.82	4.26	1.64	1.93	0.429319	0.453052
Pachycnema crassipes	fighting	3.54	3.8	1.37	1.74	0.387006	0.457895
Pachycnema crassipes	fighting	4.06	4.54	1.76	2.08	0.433498	0.45815
Pachycnema crassipes	fighting	3.35	3.91	1.37	1.62	0.408955	0.414322
Pachycnema crassipes	fighting	3.43	4.46	1.28	1.77	0.373178	0.396861
Pachycnema crassipes	fighting	3.46	3.52	1.28	1.48	0.369942	0.420455
Pachycnema crassipes	fighting	3.61	3.95	1.34	1.74	0.371191	0.440506
Pachycnema crassipes	fighting	3.64	3.94	1.3	1.66	0.357143	0.42132
Pachycnema crassipes	fighting	3.55	3.39	1.31	1.46	0.369014	0.430678
Pachycnema crassipes	fighting	3.5	3.58	1.33	1.65	0.38	0.460894
Pachycnema crassipes	fighting	3.76	3.91	1.26	1.65	0.335106	0.421995
Pachycnema crassipes	fighting	3.64	3.81	1.28	1.6	0.351648	0.419948
Pachycnema crassipes	fighting	3.47	3.92	1.34	1.61	0.386167	0.410714
Pachycnema crassipes	fighting	3.55	3.56	1.08	1.38	0.304225	0.38764
Pachycnema crassipes	fighting	3.78	3.55	1.32	1.52	0.349206	0.428169
Pachycnema crassipes	fighting	3.48	3.94	1.46	1.73	0.41954	0.439086
Pachycnema crassipes	fighting	3.17	3.94	1.18	1.31	0.37224	0.332487
Pachycnema crassipes	fighting	3.7	3.91	1.2	1.53	0.324324	0.391304
Pachycnema crassipes	fighting	4.27	4.15	1.41	1.74	0.330211	0.419277
Pachycnema crassipes	fighting	4.12	4.2	1.47	1.8	0.356796	0.428571
Pachycnema crassipes	fighting	3.67	3.93	1.43	1.68	0.389646	0.427481
Pachycnema crassipes	fighting	4.26	4.51	1.37	1.85	0.321596	0.4102
Pachycnema crassipes	fighting	4	3.75	1.34	1.56	0.335	0.416
Pachycnema crassipes	fighting	3.94	3.84	1.37	1.87	0.347716	0.486979
Pachycnema crassipes	fighting	3.42	3.59	1.5	1.57	0.438596	0.437326
Pachycnema crassipes	fighting	4.1	3.86	1.34	1.66	0.326829	0.430052
Pachycnema crassipes	fighting	3.7	3.83	1.28	1.42	0.345946	0.370757
Pachycnema crassipes	fighting	3.74	3.91	1.37	1.75	0.36631	0.44757
Pachycnema crassipes	fighting	3.97	3.85	1.35	1.66	0.34005	0.431169
Pachycnema crassipes	fighting	3.5	3.76	1.46	1.64	0.417143	0.43617
Pachycnema crassipes	fighting	3.53	3.96	1.37	1.71	0.388102	0.431818
Pachycnema crassipes	fighting	3.86	3.76	1.43	1.75	0.370466	0.465426
Pachycnema crassipes	fighting	3.72	3.97	1.47	1.76	0.395161	0.443325
Pachycnema crassipes	fighting	4.65	4.25	1.5	2.05	0.322581	0.482353
Pachycnema crassipes	fighting	4.43	4.19	1.42	1.92	0.320542	0.458234
Pachycnema crassipes	fighting	4.3	4.27	1.4	1.96	0.325581	0.459016
Pachycnema crassipes	fighting	4.36	3.99	1.34	1.75	0.307339	0.438596
Pachycnema crassipes	fighting	3.83	4.41	1.39	1.91	0.362924	0.433107
Pachycnema crassipes	fighting	4.39	4.85	1.61	2.3	0.366743	0.474227
Pachycnema crassipes	fighting	4.27	4.53	1.43	2.06	0.334895	0.454746
Pachycnema crassipes	fighting	4.25	5.33	1.62	2.16	0.381176	0.405253
Pachycnema crassipes	fighting	3.95	4.6	1.56	1.99	0.394937	0.432609
Pachycnema crassipes	fighting	4.28	4.53	1.49	2.1	0.348131	0.463576
Pachycnema crassipes	fighting	4.46	4.44	1.47	1.96	0.329596	0.441441
Pachycnema crassipes	fighting	3.72	4.03	1.38	1.72	0.370968	0.426799
Pachycnema crassipes	fighting	3.93	4.3	1.27	1.7	0.323155	0.395349
Pachycnema crassipes	fighting	3.93	4.25	1.28	1.68	0.3257	0.395294
Pachycnema crassipes	fighting	4.1	4.07	1.25	1.67	0.304878	0.410319
Pachycnema crassipes	fighting	4.26	4.04	1.3	1.64	0.305164	0.405941
Pachycnema crassipes	fighting	3.72	3.87	1.3	1.65	0.349462	0.426357
Pachycnema crassipes	fighting	3.74	4.21	1.34	1.75	0.358289	0.415677
Pachycnema crassipes	fighting	4.5	4.03	1.41	1.56	0.313333	0.387097
Pachycnema crassipes	fighting	3.8	3.81	1.28	1.82	0.336842	0.47769
Pachycnema crassipes	fighting	4.85	4.63	1.5	1.85	0.309278	0.399568
Pachycnema crassipes	fighting	3.91	3.87	1.38	1.8	0.352941	0.465116
Pachycnema crassipes	fighting	4.18	4.41	1.38	1.75	0.330144	0.396825
Pachycnema crassipes	fighting	3.98	4	1.36	1.64	0.341709	0.41
Pachycnema crassipes	fighting	3.79	3.58	1.27	1.68	0.335092	0.469274
Pachycnema crassipes	fighting	4.67	4.6	1.47	1.79	0.314775	0.38913
Pachycnema crassipes	fighting	4.37	4.36	1.38	1.73	0.315789	0.396789
Average						0.366304	0.429697
Pachycnema flavolineata	fighting	4.84	5.27	1.87	2.37	0.386364	0.449715
Pachycnema flavolineata	fighting	4.24	4.61	1.92	2.29	0.45283	0.496746
Pachycnema flavolineata	fighting	4.49	4.43	1.82	2.24	0.405345	0.505643
Pachycnema flavolineata	fighting	4.33	4.44	1.98	2.26	0.457275	0.509009
Pachycnema flavolineata	fighting	4.1	4.46	2.17	2.35	0.529268	0.526906
Pachycnema flavolineata	fighting	4.62	4.83	2.07	2.51	0.448052	0.519669
Pachycnema flavolineata	fighting	3.84	4.46	1.87	2.16	0.486979	0.484305
Pachycnema flavolineata	fighting	3.91	4.25	2.1	2.28	0.537084	0.536471
Pachycnema flavolineata	fighting	4.07	4.12	1.97	2.2	0.484029	0.533981
Pachycnema flavolineata	fighting	3.75	4.15	1.78	2.1	0.474667	0.506024
Pachycnema flavolineata	fighting	3.55	4.06	1.9	2.25	0.535211	0.554187
Pachycnema flavolineata	fighting	5.49	5.2	2.35	2.76	0.428051	0.530769
Pachycnema flavolineata	fighting	4.26	4.77	2.12	2.72	0.497653	0.570231
Pachycnema flavolineata	fighting	4.1	4.76	2.01	2.58	0.490244	0.542017
Pachycnema flavolineata	fighting	4.29	4.79	2.17	2.57	0.505828	0.536534
Pachycnema flavolineata	fighting	4.4	4.48	1.85	2.26	0.420455	0.504464
Pachycnema flavolineata	fighting	4.25	4.5	1.98	2.26	0.465882	0.502222
Pachycnema flavolineata	fighting	4.55	4.07	1.86	2.09	0.408791	0.513514
Pachycnema flavolineata	fighting	4.4	4.05	1.74	2.06	0.395455	0.508642
Pachycnema flavolineata	fighting	4.64	4.83	1.78	2.46	0.383621	0.509317
Pachycnema flavolineata	fighting	4.92	4.52	2.2	2.49	0.447154	0.550885
Pachycnema flavolineata	fighting	3.97	4.69	1.91	2.47	0.481108	0.526652
Pachycnema flavolineata	fighting	4.59	4.9	2.06	2.31	0.448802	0.471429
Pachycnema flavolineata	fighting	4.64	5.54	2.46	2.77	0.530172	0.5
Pachycnema flavolineata	fighting	4.84	5.21	2.39	2.57	0.493802	0.493282
Pachycnema flavolineata	fighting	4.51	4.95	2.07	2.45	0.45898	0.494949
Pachycnema flavolineata	fighting	4.3	5	1.96	2.63	0.455814	0.526
Pachycnema flavolineata	fighting	4.33	4.65	2.13	2.55	0.491917	0.548387
Pachycnema flavolineata	fighting	4.07	4.64	1.75	2.03	0.429975	0.4375
Pachycnema flavolineata	fighting	3.95	5.02	2.05	2.43	0.518987	0.484064
Average						0.464993	0.51245
Pachycnema murina	fighting	3.37	3.15	1.39	1.66	0.412463	0.526984
Pachycnema murina	fighting	3.04	3.57	1.37	1.57	0.450658	0.439776
Pachycnema murina	fighting	3.64	3.46	1.42	1.64	0.39011	0.473988
Pachycnema murina	fighting	3.53	3.26	1.33	1.5	0.376771	0.460123
Pachycnema murina	fighting	3.22	3.39	1.39	1.39	0.431677	0.410029
Pachycnema murina	fighting	3.71	3.55	1.41	1.6	0.380054	0.450704
Pachycnema murina	fighting	3.52	3.38	1.25	1.45	0.355114	0.428994
Pachycnema murina	fighting	3.68	3.63	1.34	1.64	0.36413	0.451791
Pachycnema murina	fighting	3.4	3.04	1.37	1.46	0.402941	0.480263
Pachycnema murina	fighting	3.5	3.3	1.47	1.57	0.42	0.475758
Pachycnema murina	fighting	3.53	3.17	1.34	1.41	0.379603	0.444795
Pachycnema murina	fighting	3.73	3.28	1.29	1.56	0.345845	0.47561
Pachycnema murina	fighting	3.85	3.24	1.36	1.61	0.353247	0.496914
Pachycnema murina	fighting	3.96	3.53	1.42	1.45	0.358586	0.410765
Pachycnema murina	fighting	3.5	3.04	1.14	1.41	0.325714	0.463816
Pachycnema murina	fighting	3.27	3.42	1.33	1.49	0.406728	0.435673
Pachycnema murina	fighting	3.63	3.62	1.46	1.68	0.402204	0.464088
Pachycnema murina	fighting	3.27	3.53	1.47	1.71	0.449541	0.484419
Pachycnema murina	fighting	3.2	3.45	1.37	1.57	0.428125	0.455072
Pachycnema murina	fighting	3.68	3.43	1.5	1.63	0.407609	0.475219
Pachycnema murina	fighting	3.36	3.36	1.33	1.63	0.395833	0.485119
Pachycnema murina	fighting	3.32	3.51	1.4	1.67	0.421687	0.475783
Pachycnema murina	fighting	3.56	3.42	1.24	1.71	0.348315	0.5
Pachycnema murina	fighting	3.26	3.36	1.3	1.62	0.398773	0.482143
Pachycnema murina	fighting	3.2	2.87	1.2	1.44	0.375	0.501742
Pachycnema murina	fighting	3.76	3.21	1.29	1.4	0.343085	0.436137
Pachycnema murina	fighting	3.49	3.22	1.31	1.49	0.375358	0.462733
Pachycnema murina	fighting	3.35	3.38	1.41	1.59	0.420896	0.470414
Pachycnema murina	fighting	2.82	3.33	1.29	1.38	0.457447	0.414414
Pachycnema murina	fighting	3.44	3.17	1.27	1.45	0.369186	0.457413
Average						0.391557	0.463023
Platychelus sp.n.6	fighting	1.86	1.83	0.65	0.53	0.349462	0.289617
Platychelus sp.n.6	fighting	1.92	1.49	0.73	0.47	0.380208	0.315436
Platychelus sp.n.6	fighting	2.1	1.26	0.72	0.54	0.342857	0.428571
Platychelus sp.n.6	fighting	1.99	1.48	0.79	0.57	0.396985	0.385135
Platychelus sp.n.6	fighting	2.16	1.43	0.88	0.56	0.407407	0.391608
Platychelus sp.n.6	fighting	1.48	1.43	0.63	0.44	0.425676	0.307692
Platychelus sp.n.6	fighting	1.77	1.51	0.83	0.47	0.468927	0.311258
Platychelus sp.n.6	fighting	2.06	1.52	0.72	0.6	0.349515	0.394737
Platychelus sp.n.6	fighting	2.05	1.72	0.85	0.53	0.414634	0.30814
Platychelus sp.n.6	fighting	1.84	1.39	0.77	0.56	0.418478	0.402878
Platychelus sp.n.6	fighting	1.77	1.42	0.71	0.46	0.40113	0.323944
Platychelus sp.n.6	fighting	2.19	1.41	0.61	0.5	0.278539	0.35461
Platychelus sp.n.6	fighting	1.75	1.42	0.71	0.55	0.405714	0.387324
Platychelus sp.n.6	fighting	1.84	1.55	0.68	0.49	0.369565	0.316129
Platychelus sp.n.6	fighting	1.83	1.45	0.81	0.57	0.442623	0.393103
Platychelus sp.n.6	fighting	1.67	1.32	0.63	0.51	0.377246	0.386364
Platychelus sp.n.6	fighting	1.66	1.33	0.63	0.43	0.379518	0.323308
Platychelus sp.n.6	fighting	1.99	1.34	0.59	0.46	0.296482	0.343284
Platychelus sp.n.6	fighting	1.98	1.39	0.78	0.48	0.393939	0.345324
Platychelus sp.n.6	fighting	1.4	1.44	0.63	0.53	0.45	0.368056
Platychelus sp.n.6	fighting	1.78	1.44	0.8	0.6	0.449438	0.416667
Platychelus sp.n.6	fighting	1.47	1.55	0.77	0.69	0.52381	0.445161
Platychelus sp.n.6	fighting	1.55	1.16	0.72	0.5	0.464516	0.431034
Platychelus sp.n.6	fighting	1.45	1.49	0.79	0.46	0.544828	0.308725
Platychelus sp.n.6	fighting	1.75	1.42	0.64	0.45	0.365714	0.316901
Platychelus sp.n.6	fighting	1.14	1.19	0.6	0.46	0.526316	0.386555
Platychelus sp.n.6	fighting	1.62	1.27	0.65	0.43	0.401235	0.338583
Average						0.408325	0.360005
Scelophysa pruinosa	fighting	3.69	3.36	1.03	1.14	0.279133	0.339286
Scelophysa pruinosa	fighting	3.98	3.74	1.23	1.14	0.309045	0.304813
Scelophysa pruinosa	fighting	3.94	3.61	1.13	1.23	0.286802	0.34072
Scelophysa pruinosa	fighting	3.88	3.58	1.21	1.11	0.311856	0.310056
Scelophysa pruinosa	fighting	3.29	3.24	1.19	1.16	0.361702	0.358025
Scelophysa pruinosa	fighting	3.49	3.23	1.18	1.23	0.338109	0.380805
Scelophysa pruinosa	fighting	3.6	3.39	1.02	1.14	0.283333	0.336283
Scelophysa pruinosa	fighting	4.3	3.5	1.32	1.4	0.306977	0.4
Scelophysa pruinosa	fighting	3.59	3.59	1.18	1.21	0.328691	0.337047
Scelophysa pruinosa	fighting	3.69	3.68	1.11	1.16	0.300813	0.315217
Scelophysa pruinosa	fighting	3.92	4.06	1.17	1.26	0.298469	0.310345
Scelophysa pruinosa	fighting	4.27	3.97	1.33	1.39	0.311475	0.350126
Scelophysa pruinosa	fighting	4.1	3.39	1.21	1.21	0.295122	0.356932
Scelophysa pruinosa	fighting	4.02	3.63	1.42	1.37	0.353234	0.37741
Scelophysa pruinosa	fighting	3.88	3.47	1.22	1.19	0.314433	0.342939
Scelophysa pruinosa	fighting	4.29	3.9	1.28	1.21	0.298368	0.310256
Scelophysa pruinosa	fighting	4.09	3.83	1.23	1.17	0.300733	0.305483
Scelophysa pruinosa	fighting	3.37	3.1	1	1.05	0.296736	0.33871
Scelophysa pruinosa	fighting	4.07	3.69	1.13	1.25	0.277641	0.338753
Scelophysa pruinosa	fighting	4.02	3.7	1.33	1.31	0.330846	0.354054
Scelophysa pruinosa	fighting	3.82	3.62	1.17	1.24	0.306283	0.342541
Scelophysa pruinosa	fighting	3.77	3.55	1.21	1.14	0.320955	0.321127
Scelophysa pruinosa	fighting	3.47	3.18	1.14	1.02	0.32853	0.320755
Scelophysa pruinosa	fighting	3.96	3.73	1.14	1.12	0.287879	0.300268
Scelophysa pruinosa	fighting	3.83	3.52	1.31	1.25	0.342037	0.355114
Scelophysa pruinosa	fighting	4.27	3.64	1.17	1.09	0.274005	0.299451
Scelophysa pruinosa	fighting	3.52	3.63	1.29	1.23	0.366477	0.338843
Scelophysa pruinosa	fighting	3.85	3.57	1.14	1.21	0.296104	0.338936
Scelophysa pruinosa	fighting	3.01	3.05	1	1.06	0.332226	0.347541
Scelophysa pruinosa	fighting	3.96	3.73	1.15	1.25	0.290404	0.335121
Average						0.310947	0.336899
Scelophysa strandfonteinensis	fighting	4.42	4	1.31	1.44	0.29638	0.36
Scelophysa strandfonteinensis	fighting	4.74	4.37	1.36	1.51	0.28692	0.345538
Scelophysa strandfonteinensis	fighting	4.23	3.88	1.2	1.49	0.283688	0.384021
Scelophysa strandfonteinensis	fighting	4.27	4.18	1.33	1.38	0.311475	0.330144
Scelophysa strandfonteinensis	fighting	4.44	4.01	1.24	1.27	0.279279	0.316708
Scelophysa strandfonteinensis	fighting	4.21	4.17	1.39	1.47	0.330166	0.352518
Scelophysa strandfonteinensis	fighting	4.48	4.43	1.27	1.39	0.283482	0.31377
Scelophysa strandfonteinensis	fighting	4.05	4.17	1.51	1.6	0.37284	0.383693
Scelophysa strandfonteinensis	fighting	4.25	4.05	1.25	1.35	0.294118	0.333333
Scelophysa strandfonteinensis	fighting	4.05	3.96	1.35	1.42	0.333333	0.358586
Scelophysa strandfonteinensis	fighting	4.23	4.17	1.25	1.39	0.295508	0.333333
Scelophysa strandfonteinensis	fighting	4.39	4.12	1.38	1.43	0.314351	0.347087
Scelophysa strandfonteinensis	fighting	4.24	4.11	1.32	1.43	0.311321	0.347932
Scelophysa strandfonteinensis	fighting	3.88	3.92	1.18	1.36	0.304124	0.346939
Scelophysa strandfonteinensis	fighting	4.5	4.63	1.38	1.42	0.306667	0.306695
Scelophysa strandfonteinensis	fighting	4.2	4.43	1.43	1.53	0.340476	0.345372
Scelophysa strandfonteinensis	fighting	3.91	4.31	1.31	1.47	0.335038	0.341067
Average						0.310539	0.343926
Scelophysa trimeni	fighting	4.16	3.98	1.51	1.5	0.362981	0.376884
Scelophysa trimeni	fighting	4.74	3.76	1.53	1.51	0.322785	0.401596
Scelophysa trimeni	fighting	4.47	4.21	1.34	1.43	0.299776	0.339667
Scelophysa trimeni	fighting	4.17	4.06	1.4	1.41	0.335731	0.347291
Scelophysa trimeni	fighting	4.39	4.06	1.56	1.63	0.355353	0.401478
Scelophysa trimeni	fighting	3.57	3.95	1.35	1.4	0.378151	0.35443
Scelophysa trimeni	fighting	3.84	3.91	1.36	1.21	0.354167	0.309463
Scelophysa trimeni	fighting	4.23	3.96	1.3	1.44	0.307329	0.363636
Scelophysa trimeni	fighting	3.66	3.8	1.43	1.48	0.39071	0.389474
Scelophysa trimeni	fighting	4.14	3.63	1.3	1.33	0.31401	0.366391
Scelophysa trimeni	fighting	4.52	3.51	1.38	1.51	0.30531	0.430199
Scelophysa trimeni	fighting	4.03	3.57	1.24	1.32	0.307692	0.369748
Scelophysa trimeni	fighting	4.39	3.87	1.39	1.52	0.316629	0.392765
Scelophysa trimeni	fighting	3.42	3.45	1.28	1.19	0.374269	0.344928
Scelophysa trimeni	fighting	3.96	3.54	1.21	1.34	0.305556	0.378531
Scelophysa trimeni	fighting	3.6	3.34	1.29	1.4	0.358333	0.419162
Scelophysa trimeni	fighting	4.47	3.84	1.42	1.59	0.317673	0.414063
Scelophysa trimeni	fighting	4.47	3.86	1.55	1.6	0.346756	0.414508
Scelophysa trimeni	fighting	4.84	4.01	1.55	1.5	0.320248	0.374065
Scelophysa trimeni	fighting	4.33	3.99	1.54	1.48	0.355658	0.370927
Scelophysa trimeni	fighting	3.93	3.78	1.31	1.38	0.333333	0.365079
Scelophysa trimeni	fighting	4.27	3.72	1.42	1.53	0.332553	0.41129
Scelophysa trimeni	fighting	3.53	3.94	1.26	1.32	0.356941	0.335025
Scelophysa trimeni	fighting	3.72	3.52	1.5	1.39	0.403226	0.394886
Scelophysa trimeni	fighting	4.08	3.77	1.52	1.42	0.372549	0.376658
Scelophysa trimeni	fighting	4.21	3.23	1.16	1.25	0.275534	0.386997
Scelophysa trimeni	fighting	3.87	4.07	1.37	1.39	0.354005	0.341523
Scelophysa trimeni	fighting	4.16	3.49	1.36	1.41	0.326923	0.404011
Scelophysa trimeni	fighting	4.12	3.55	1.32	1.25	0.320388	0.352113
Scelophysa trimeni	fighting	4.14	3.7	1.33	1.37	0.321256	0.37027
Scelophysa trimeni	fighting	3.97	3.14	1.29	1.27	0.324937	0.404459
Scelophysa trimeni	fighting	4.26	3.1	1.43	1.39	0.335681	0.448387
Scelophysa trimeni	fighting	3.68	3.2	1.35	1.31	0.366848	0.409375
Scelophysa trimeni	fighting	4.14	3.83	1.54	1.48	0.371981	0.386423
Scelophysa trimeni	fighting	3.8	3.45	1.47	1.54	0.386842	0.446377
Scelophysa trimeni	fighting	3.65	3.07	1.39	1.34	0.380822	0.436482
Scelophysa trimeni	fighting	3.45	3.53	1.46	1.37	0.423188	0.388102
Scelophysa trimeni	fighting	3.66	3.23	1.45	1.31	0.396175	0.405573
Scelophysa trimeni	fighting	4.13	3.56	1.43	1.41	0.346247	0.396067
Scelophysa trimeni	fighting	4.14	3.69	1.39	1.35	0.335749	0.365854
Scelophysa trimeni	fighting	3.71	3.64	1.38	1.31	0.371968	0.35989
Scelophysa trimeni	fighting	3.33	3.55	1.07	1.15	0.321321	0.323944
Scelophysa trimeni	fighting	3.69	3.6	1.13	1.21	0.306233	0.336111
Scelophysa trimeni	fighting	3.58	3.24	1.14	1.11	0.318436	0.342593
Scelophysa trimeni	fighting	3.71	3.57	1.3	1.25	0.350404	0.35014
Scelophysa trimeni	fighting	3.57	3.91	1.35	1.28	0.378151	0.327366
Scelophysa trimeni	fighting	3.63	3.58	1.34	1.37	0.369146	0.382682
Scelophysa trimeni	fighting	3.86	3.08	1.18	1.22	0.305699	0.396104
Scelophysa trimeni	fighting	4.17	3.75	1.4	1.28	0.335731	0.341333
Scelophysa trimeni	fighting	3.57	3.42	1.28	1.33	0.358543	0.388889
Scelophysa trimeni	fighting	3.41	2.98	1.22	1.2	0.357771	0.402685
Scelophysa trimeni	fighting	3.36	3.88	1.34	1.31	0.39881	0.337629
Scelophysa trimeni	fighting	3.77	3.43	1.11	1.22	0.29443	0.355685
Scelophysa trimeni	fighting	4.2	3.7	1.32	1.24	0.314286	0.335135
Scelophysa trimeni	fighting	3.92	3.59	1.31	1.49	0.334184	0.415042
Scelophysa trimeni	fighting	3.76	3.55	1.29	1.35	0.343085	0.380282
Scelophysa trimeni	fighting	4.37	3.78	1.22	1.34	0.279176	0.354497
Scelophysa trimeni	fighting	4.25	3.74	1.27	1.23	0.298824	0.328877
Scelophysa trimeni	fighting	4.03	3.83	1.37	1.34	0.33995	0.349869
Scelophysa trimeni	fighting	3.76	3.17	1.16	1.06	0.308511	0.334385
Scelophysa trimeni	fighting	3.74	3.35	1.39	1.34	0.371658	0.4
Scelophysa trimeni	fighting	4.65	3.9	1.48	1.49	0.31828	0.382051
Scelophysa trimeni	fighting	3.81	3.36	3.6	1.38	0.944882	0.410714
Scelophysa trimeni	fighting	4.5	3.49	1.53	1.48	0.34	0.424069
Scelophysa trimeni	fighting	3.96	3.38	1.49	1.38	0.376263	0.408284
Scelophysa trimeni	fighting	3.63	3.35	1.47	1.41	0.404959	0.420896
Scelophysa trimeni	fighting	3.5	3.07	1.47	1.3	0.42	0.423453
Scelophysa trimeni	fighting	3.77	3.47	1.74	1.44	0.461538	0.414986
Scelophysa trimeni	fighting	4.25	4.24	1.49	1.52	0.350588	0.358491
Scelophysa trimeni	fighting	3.86	3.96	1.48	1.4	0.38342	0.353535
Scelophysa trimeni	fighting	4.29	3.33	1.5	1.42	0.34965	0.426426
Scelophysa trimeni	fighting	3.94	3.73	1.49	1.43	0.378173	0.383378
Scelophysa trimeni	fighting	3.71	3.23	1.56	1.38	0.420485	0.427245
Scelophysa trimeni	fighting	4.28	3.7	1.47	1.4	0.343458	0.378378
Scelophysa trimeni	fighting	3.62	3.39	1.35	1.46	0.372928	0.430678
Scelophysa trimeni	fighting	3.75	3.31	1.29	1.28	0.344	0.386707
Scelophysa trimeni	fighting	4.7	3.36	1.58	1.56	0.33617	0.464286
Scelophysa trimeni	fighting	3.89	3.41	1.37	1.42	0.352185	0.416422
Scelophysa trimeni	fighting	4.31	3.26	1.46	1.41	0.338747	0.432515
Scelophysa trimeni	fighting	4.17	3.42	1.63	1.43	0.390887	0.418129
Scelophysa trimeni	fighting	4.25	3.3	1.38	1.28	0.324706	0.387879
Scelophysa trimeni	fighting	3.53	3.37	1.47	1.45	0.416431	0.430267
Scelophysa trimeni	fighting	3.84	3.73	1.42	1.37	0.369792	0.367292
Scelophysa trimeni	fighting	4.09	3.77	1.46	1.48	0.356968	0.392573
Scelophysa trimeni	fighting	3.73	3.59	1.39	1.3	0.372654	0.362117
Scelophysa trimeni	fighting	3.9	3.74	1.65	1.4	0.423077	0.374332
Scelophysa trimeni	fighting	4.29	3.71	1.31	1.25	0.305361	0.336927
Scelophysa trimeni	fighting	3.72	3.58	1.29	1.36	0.346774	0.379888
Scelophysa trimeni	fighting	4.27	3.55	1.35	1.39	0.316159	0.391549
Scelophysa trimeni	fighting	4.19	3.71	1.41	1.39	0.336516	0.374663
Scelophysa trimeni	fighting	3.78	3.46	1.45	1.42	0.383598	0.410405
Scelophysa trimeni	fighting	3.89	3.75	1.59	1.66	0.40874	0.442667
Scelophysa trimeni	fighting	4.15	3.72	1.53	1.34	0.368675	0.360215
Scelophysa trimeni	fighting	4.46	3.85	1.52	1.65	0.340807	0.428571
Scelophysa trimeni	fighting	3.92	3.28	1.62	1.43	0.413265	0.435976
Scelophysa trimeni	fighting	3.64	3.2	1.55	1.56	0.425824	0.4875
Scelophysa trimeni	fighting	4.12	3.65	1.73	1.5	0.419903	0.410959
Scelophysa trimeni	fighting	3.8	3.46	1.49	1.36	0.392105	0.393064
Scelophysa trimeni	fighting	4.41	3.41	1.59	1.47	0.360544	0.431085
Scelophysa trimeni	fighting	4.23	3.33	1.6	1.26	0.378251	0.378378
Scelophysa trimeni	fighting	3.99	3.19	1.43	1.43	0.358396	0.448276
Scelophysa trimeni	fighting	3.59	3.44	1.65	1.63	0.45961	0.473837
Scelophysa trimeni	fighting	3.64	3.14	1.49	1.42	0.409341	0.452229
Scelophysa trimeni	fighting	4.12	3.34	1.64	1.6	0.398058	0.479042
Scelophysa trimeni	fighting	4.11	3.7	1.51	1.47	0.367397	0.397297
Scelophysa trimeni	fighting	4.56	3.67	1.59	1.61	0.348684	0.438692
Scelophysa trimeni	fighting	3.63	3.32	1.38	1.27	0.380165	0.38253
Scelophysa trimeni	fighting	4.36	3.81	1.43	1.48	0.327982	0.388451
Scelophysa trimeni	fighting	4.22	3.61	1.58	1.6	0.374408	0.443213
Scelophysa trimeni	fighting	3.81	3.64	1.4	1.37	0.367454	0.376374
Scelophysa trimeni	fighting	4.28	3.51	1.48	1.64	0.345794	0.467236
Scelophysa trimeni	fighting	4.49	3.8	1.53	1.39	0.340757	0.365789
Scelophysa trimeni	fighting	4.35	3.73	1.51	1.35	0.347126	0.36193
Scelophysa trimeni	fighting	3.7	3.63	1.6	1.4	0.432432	0.385675
Scelophysa trimeni	fighting	4.3	3.65	1.58	1.46	0.367442	0.4
Scelophysa trimeni	fighting	4.31	3.4	1.55	1.5	0.359629	0.441176
Scelophysa trimeni	fighting	4.18	3.25	1.5	1.46	0.358852	0.449231
Scelophysa trimeni	fighting	4.49	3.48	1.69	1.4	0.376392	0.402299
Scelophysa trimeni	fighting	3.75	3.47	1.44	1.48	0.384	0.426513
Scelophysa trimeni	fighting	4.23	3.56	1.63	1.6	0.385343	0.449438
average						0.361889	0.392446
Scelophysa ulrichi	fighting	4.73	4.55	1.45	1.42	0.306554	0.312088
Scelophysa ulrichi	fighting	4.34	4.02	1.34	1.36	0.308756	0.338308
Scelophysa ulrichi	fighting	5.14	4.76	1.61	1.56	0.31323	0.327731
Scelophysa ulrichi	fighting	5.09	4.72	1.55	1.49	0.304519	0.315678
Scelophysa ulrichi	fighting	5.19	4.59	1.52	1.34	0.292871	0.291939
Scelophysa ulrichi	fighting	4.51	4.29	1.37	1.3	0.303769	0.30303
Scelophysa ulrichi	fighting	4.61	4.46	1.54	1.43	0.334056	0.320628
Scelophysa ulrichi	fighting	4.52	4.44	1.52	1.31	0.336283	0.295045
Scelophysa ulrichi	fighting	4.43	4.28	1.36	1.16	0.306998	0.271028
Scelophysa ulrichi	fighting	5.03	4.26	1.36	1.42	0.270378	0.333333
Scelophysa ulrichi	fighting	4.9	4.43	1.55	1.39	0.316327	0.31377
Scelophysa ulrichi	fighting	4.97	4.69	1.52	1.35	0.305835	0.287846
Scelophysa ulrichi	fighting	5.04	4.71	1.55	1.54	0.30754	0.326964
Scelophysa ulrichi	fighting	4.4	4.5	1.43	1.22	0.325	0.271111
Scelophysa ulrichi	fighting	5.34	4.53	1.59	1.49	0.297753	0.328918
Scelophysa ulrichi	fighting	5.15	4.61	1.65	1.56	0.320388	0.338395
Scelophysa ulrichi	fighting	4.72	4.76	1.56	1.52	0.330508	0.319328
Scelophysa ulrichi	fighting	4.36	4.37	1.44	1.45	0.330275	0.331808
Scelophysa ulrichi	fighting	4.81	4.48	1.57	1.55	0.326403	0.345982
Scelophysa ulrichi	fighting	4.63	4.4	1.53	1.43	0.330454	0.325
Scelophysa ulrichi	fighting	5.16	4.65	1.54	1.44	0.29845	0.309677
Scelophysa ulrichi	fighting	4.75	4.45	1.49	1.42	0.313684	0.319101
Scelophysa ulrichi	fighting	5.03	4.32	1.37	1.42	0.272366	0.328704
Scelophysa ulrichi	fighting	4.7	4.33	1.38	1.39	0.293617	0.321016
Scelophysa ulrichi	fighting	4.79	4.89	1.51	1.48	0.31524	0.302658
Scelophysa ulrichi	fighting	4.56	4.26	1.3	1.25	0.285088	0.293427
Scelophysa ulrichi	fighting	4.72	4.53	1.51	1.51	0.319915	0.333333
Scelophysa ulrichi	fighting	5.01	4.74	1.62	1.56	0.323353	0.329114
Scelophysa ulrichi	fighting	4.72	4.66	1.59	1.47	0.336864	0.315451
Scelophysa ulrichi	fighting	4.97	4.71	1.35	1.31	0.27163	0.278132
average						0.309937	0.314285
Stigmatoplia ornata	fighting	3.41	3.02	1.62	0.81	0.475073	0.268212
Stigmatoplia ornata	fighting	3.45	3.47	1.7	0.92	0.492754	0.26513
Stigmatoplia ornata	fighting	3.29	3.22	1.67	0.69	0.507599	0.214286
Stigmatoplia ornata	fighting	3.37	3.02	1.46	0.8	0.433234	0.264901
Stigmatoplia ornata	fighting	3.38	3.09	1.34	0.73	0.39645	0.236246
Stigmatoplia ornata	fighting	3.33	3.08	1.49	0.75	0.447447	0.243506
Stigmatoplia ornata	fighting	2.94	3.44	1.39	0.65	0.472789	0.188953
Stigmatoplia ornata	fighting	3.37	3.28	1.55	0.75	0.459941	0.228659
Stigmatoplia ornata	fighting	3.3	3.12	1.43	0.73	0.433333	0.233974
Stigmatoplia ornata	fighting	3	2.88	1.11	0.59	0.37	0.204861
Stigmatoplia ornata	fighting	3.8	2.77	1.41	0.63	0.371053	0.227437
Stigmatoplia ornata	fighting	3.5	3.38	1.55	0.77	0.442857	0.227811
Stigmatoplia ornata	fighting	3.3	3.56	1.5	0.77	0.454545	0.216292
Stigmatoplia ornata	fighting	3.28	2.81	1.01	0.56	0.307927	0.199288
Stigmatoplia ornata	fighting	3.15	3.28	1.27	0.77	0.403175	0.234756
Stigmatoplia ornata	fighting	3.12	3.1	1.55	0.79	0.496795	0.254839
Stigmatoplia ornata	fighting	3.39	3.22	1.28	0.65	0.377581	0.201863
Stigmatoplia ornata	fighting	3.42	3.07	1.47	0.84	0.429825	0.273616
Stigmatoplia ornata	fighting	3.39	2.97	1.24	0.75	0.365782	0.252525
Stigmatoplia ornata	fighting	2.75	3.11	1.17	0.72	0.425455	0.231511
Stigmatoplia ornata	fighting	3.13	2.94	1.49	0.71	0.476038	0.241497
Stigmatoplia ornata	fighting	3.26	2.82	1.16	0.74	0.355828	0.262411
Stigmatoplia ornata	fighting	2.98	2.72	1.3	0.66	0.436242	0.242647
Stigmatoplia ornata	fighting	3.31	3.35	1.25	0.68	0.377644	0.202985
Stigmatoplia ornata	fighting	2.91	3.13	1.27	0.77	0.436426	0.246006
Stigmatoplia ornata	fighting	3.71	3.7	1.72	0.94	0.463612	0.254054
Stigmatoplia ornata	fighting	3.18	3.28	1.41	0.76	0.443396	0.231707
average						0.427881	0.235184
Anisonyx sp.n.3	non-fighting	4.36	3.46	0.99	0.71	0.227064	0.205202
Anisonyx sp.n.3	non-fighting	3.97	3.69	1.01	0.7	0.254408	0.189702
Anisonyx sp.n.3	non-fighting	4.18	3.32	0.88	0.72	0.210526	0.216867
Anisonyx sp.n.3	non-fighting	4.42	3.97	0.92	0.9	0.208145	0.2267
Anisonyx sp.n.3	non-fighting	4.05	3.57	0.98	0.74	0.241975	0.207283
Anisonyx sp.n.3	non-fighting	3.93	3.35	0.99	0.66	0.251908	0.197015
Anisonyx sp.n.3	non-fighting	3.66	3.83	0.98	0.78	0.26776	0.203655
Anisonyx sp.n.3	non-fighting	3.55	3.74	0.93	0.65	0.261972	0.173797
Anisonyx sp.n.3	non-fighting	3.8	3.58	0.81	0.71	0.213158	0.198324
Anisonyx sp.n.3	non-fighting	3.56	3.58	0.93	0.67	0.261236	0.187151
Anisonyx sp.n.3	non-fighting	3.83	4.14	1.09	0.78	0.284595	0.188406
Anisonyx sp.n.3	non-fighting	3.68	3.42	0.98	0.74	0.266304	0.216374
Anisonyx sp.n.3	non-fighting	4.09	4.35	1.03	0.81	0.251834	0.186207
Anisonyx sp.n.3	non-fighting	4.13	3.97	0.9	0.72	0.217918	0.18136
Anisonyx sp.n.3	non-fighting	3.7	3.77	1.01	0.68	0.272973	0.180371
Anisonyx sp.n.3	non-fighting	3.39	3.76	0.88	0.66	0.259587	0.175532
Anisonyx sp.n.3	non-fighting	3.84	4.15	0.99	0.77	0.257812	0.185542
Anisonyx sp.n.3	non-fighting	3.66	3.98	1.09	0.66	0.297814	0.165829
Anisonyx sp.n.3	non-fighting	3.48	4.12	0.93	0.67	0.267241	0.162621
Anisonyx sp.n.3	non-fighting	4.08	4.03	0.96	0.63	0.235294	0.156328
Anisonyx sp.n.3	non-fighting	3.94	3.89	1.06	0.94	0.269036	0.241645
Anisonyx sp.n.3	non-fighting	4.02	3.64	0.99	0.58	0.246269	0.159341
Anisonyx sp.n.3	non-fighting	3.84	3.62	0.85	0.88	0.221354	0.243094
Anisonyx sp.n.3	non-fighting	4.43	3.82	0.99	0.8	0.223476	0.209424
Anisonyx sp.n.3	non-fighting	4.1	4.04	0.98	0.65	0.239024	0.160891
Anisonyx sp.n.3	non-fighting	4.1	3.71	0.94	0.86	0.229268	0.231806
Anisonyx sp.n.3	non-fighting	3.9	3.81	0.84	0.74	0.215385	0.194226
Anisonyx sp.n.3	non-fighting	4.03	4.17	0.92	0.83	0.228288	0.199041
Anisonyx sp.n.3	non-fighting	3.89	4.17	0.93	0.83	0.239075	0.199041
Anisonyx sp.n.3	non-fighting	3.94	3.8	0.97	0.69	0.246193	0.181579
average						0.245563	0.194145
Chasme decora	non-fighting	2.39	2.07	0.71	0.53	0.297071	0.256039
Chasme decora	non-fighting	2.28	2.19	0.68	0.44	0.298246	0.200913
Chasme decora	non-fighting	2.27	1.83	0.68	0.46	0.299559	0.251366
Chasme decora	non-fighting	2.55	2.02	0.85	0.56	0.333333	0.277228
Chasme decora	non-fighting	2.48	1.97	0.65	0.49	0.262097	0.248731
Chasme decora	non-fighting	2.64	2.01	0.75	0.58	0.284091	0.288557
Chasme decora	non-fighting	1.96	1.82	0.77	0.54	0.392857	0.296703
Chasme decora	non-fighting	2.51	1.89	0.72	0.64	0.286853	0.338624
Chasme decora	non-fighting	2.36	1.67	0.68	0.51	0.288136	0.305389
Chasme decora	non-fighting	2.29	1.81	0.6	0.63	0.262009	0.348066
Chasme decora	non-fighting	2.52	2.09	0.69	0.56	0.27381	0.267943
Chasme decora	non-fighting	2.3	2.03	0.66	0.5	0.286957	0.246305
Chasme decora	non-fighting	2.32	1.87	0.73	0.52	0.314655	0.278075
Chasme decora	non-fighting	2.02	1.82	0.68	0.59	0.336634	0.324176
Chasme decora	non-fighting	2.64	1.97	0.69	0.66	0.261364	0.335025
Chasme decora	non-fighting	2.73	2.02	0.73	0.58	0.267399	0.287129
Chasme decora	non-fighting	2.35	2.04	0.89	0.59	0.378723	0.289216
Chasme decora	non-fighting	2.26	1.93	0.76	0.61	0.336283	0.316062
Chasme decora	non-fighting	2.42	2.16	0.87	0.63	0.359504	0.291667
average						0.306294	0.286695
Khoina haafi	non-fighting	1.96	2.26	0.82	0.55	0.418367	0.243363
Khoina haafi	non-fighting	2.33	2.03	0.68	0.48	0.291845	0.236453
Khoina haafi	non-fighting	2.92	2.18	0.79	0.63	0.270548	0.288991
Khoina haafi	non-fighting	2.58	2.59	0.84	0.71	0.325581	0.274131
Khoina haafi	non-fighting	2.22	2.01	0.75	0.47	0.337838	0.233831
Khoina haafi	non-fighting	2.33	2.01	0.79	0.56	0.339056	0.278607
Khoina haafi	non-fighting	2.74	2.27	0.73	0.61	0.266423	0.268722
Khoina haafi	non-fighting	2.32	2.27	0.78	0.57	0.336207	0.251101
Khoina haafi	non-fighting	2.22	1.65	0.7	0.59	0.315315	0.357576
Khoina haafi	non-fighting	2.2	2.09	0.8	0.61	0.363636	0.291866
Khoina haafi	non-fighting	2.1	1.88	0.74	0.57	0.352381	0.303191
Khoina haafi	non-fighting	2.36	1.9	0.78	0.56	0.330508	0.294737
Khoina haafi	non-fighting	2.79	2.24	0.8	0.57	0.286738	0.254464
Khoina haafi	non-fighting	2.72	1.95	0.77	0.57	0.283088	0.292308
Khoina haafi	non-fighting	2.58	1.84	0.88	0.61	0.341085	0.331522
Khoina haafi	non-fighting	2.47	2.12	0.8	0.63	0.323887	0.29717
Khoina haafi	non-fighting	2.04	1.6	0.76	0.53	0.372549	0.33125
Khoina haafi	non-fighting	2.05	1.87	0.67	0.51	0.326829	0.272727
Khoina haafi	non-fighting	2.33	2.22	0.83	0.58	0.356223	0.261261
Khoina haafi	non-fighting	2.32	1.86	0.73	0.53	0.314655	0.284946
Khoina haafi	non-fighting	2.52	1.97	0.79	0.57	0.313492	0.28934
Khoina haafi	non-fighting	2.18	1.64	0.77	0.57	0.353211	0.347561
Khoina haafi	non-fighting	2.37	1.94	0.79	0.56	0.333333	0.28866
Khoina haafi	non-fighting	2.34	1.97	0.76	0.59	0.324786	0.299492
Khoina haafi	non-fighting	2.15	2.24	0.93	0.51	0.432558	0.227679
Khoina haafi	non-fighting	2.4	2.06	0.87	0.5	0.3625	0.242718
Khoina haafi	non-fighting	2.28	1.86	0.56	0.48	0.245614	0.258065
Khoina haafi	non-fighting	2.45	2.08	0.78	0.59	0.318367	0.283654
Khoina haafi	non-fighting	2.71	2.25	0.83	0.69	0.306273	0.306667
Khoina haafi	non-fighting	2.43	2.07	0.77	0.54	0.316872	0.26087
average						0.328659	0.281764
Knysna sulcicollis	non-fighting	2.33	2.12	1.08	0.76	0.463519	0.358491
Knysna sulcicollis	non-fighting	2.08	1.7	0.8	0.66	0.384615	0.388235
Knysna sulcicollis	non-fighting	2.17	2.12	0.88	0.74	0.40553	0.349057
Knysna sulcicollis	non-fighting	2.2	1.98	1.03	0.67	0.468182	0.338384
Knysna sulcicollis	non-fighting	2.44	2.02	1.02	0.73	0.418033	0.361386
Knysna sulcicollis	non-fighting	2.16	1.9	0.95	0.64	0.439815	0.336842
Knysna sulcicollis	non-fighting	2.39	2.05	0.9	0.7	0.376569	0.341463
Knysna sulcicollis	non-fighting	2.67	2.37	1.07	0.76	0.400749	0.320675
Knysna sulcicollis	non-fighting	2.41	1.87	0.75	0.64	0.311203	0.342246
Knysna sulcicollis	non-fighting	2.42	2.23	0.88	0.67	0.363636	0.300448
Knysna sulcicollis	non-fighting	1.9	1.94	0.97	0.58	0.510526	0.298969
Knysna sulcicollis	non-fighting	2.73	2.19	1.09	0.71	0.399267	0.324201
Knysna sulcicollis	non-fighting	2.11	1.89	0.83	0.57	0.393365	0.301587
Knysna sulcicollis	non-fighting	2.1	2.06	0.97	0.65	0.461905	0.315534
Knysna sulcicollis	non-fighting	1.76	2	0.77	0.54	0.4375	0.27
Knysna sulcicollis	non-fighting	2.18	2.29	0.96	0.76	0.440367	0.331878
Knysna sulcicollis	non-fighting	2.49	2.1	1.1	0.79	0.441767	0.37619
Knysna sulcicollis	non-fighting	2.25	1.9	0.8	0.63	0.355556	0.331579
Knysna sulcicollis	non-fighting	2.07	2.12	0.89	0.56	0.429952	0.264151
Knysna sulcicollis	non-fighting	2.37	1.94	0.86	0.63	0.362869	0.324742
Knysna sulcicollis	non-fighting	2.22	1.81	0.91	0.63	0.40991	0.348066
Knysna sulcicollis	non-fighting	1.92	1.98	0.74	0.76	0.385417	0.383838
Knysna sulcicollis	non-fighting	1.89	1.88	0.84	0.66	0.444444	0.351064
Knysna sulcicollis	non-fighting	2.17	2.05	0.85	0.76	0.391705	0.370732
Knysna sulcicollis	non-fighting	2.73	2.21	1.04	0.76	0.380952	0.343891
Knysna sulcicollis	non-fighting	2.44	2.04	0.98	0.66	0.401639	0.323529
Knysna sulcicollis	non-fighting	1.79	2.07	0.95	0.63	0.530726	0.304348
Knysna sulcicollis	non-fighting	2.07	2	0.9	0.63	0.434783	0.315
Knysna sulcicollis	non-fighting	1.99	1.98	0.94	0.72	0.472362	0.363636
Knysna sulcicollis	non-fighting	2.43	2.05	0.9	0.64	0.37037	0.312195
average						0.416241	0.333079
Lepithrix kulzeri	non-fighting	3	2.68	1.1	0.71	0.366667	0.264925
Lepithrix kulzeri	non-fighting	2.46	2.54	1.03	0.77	0.418699	0.30315
Lepithrix kulzeri	non-fighting	2.64	2.27	0.94	0.74	0.356061	0.325991
Lepithrix kulzeri	non-fighting	2.8	2.59	1.02	0.72	0.364286	0.277992
Lepithrix kulzeri	non-fighting	3.08	2.59	1.05	0.7	0.340909	0.27027
Lepithrix kulzeri	non-fighting	2.86	2.12	0.99	0.76	0.346154	0.358491
Lepithrix kulzeri	non-fighting	2.69	2.48	1.02	0.72	0.379182	0.290323
Lepithrix kulzeri	non-fighting	2.67	2.33	1.05	0.77	0.393258	0.330472
Lepithrix kulzeri	non-fighting	2.84	2.37	0.85	0.68	0.299296	0.28692
Lepithrix kulzeri	non-fighting	3.26	2.33	1.14	0.74	0.349693	0.317597
Lepithrix kulzeri	non-fighting	2.57	2.32	1.1	0.77	0.428016	0.331897
Lepithrix kulzeri	non-fighting	3.27	2.47	0.96	0.82	0.293578	0.331984
Lepithrix kulzeri	non-fighting	2.83	2.5	1.01	0.69	0.35689	0.276
Lepithrix kulzeri	non-fighting	2.91	2.31	1.05	0.74	0.360825	0.320346
Lepithrix kulzeri	non-fighting	3.17	2.38	1.01	0.76	0.318612	0.319328
Lepithrix kulzeri	non-fighting	2.59	2.28	1.01	0.75	0.389961	0.328947
Lepithrix kulzeri	non-fighting	3.24	2.56	0.88	0.77	0.271605	0.300781
Lepithrix kulzeri	non-fighting	2.75	2.6	1.13	0.78	0.410909	0.3
Lepithrix kulzeri	non-fighting	3	2.7	0.89	0.62	0.296667	0.22963
Lepithrix kulzeri	non-fighting	3.06	2.44	1.21	1.04	0.395425	0.42623
Lepithrix kulzeri	non-fighting	2.76	2.43	1.02	0.82	0.369565	0.337449
Lepithrix kulzeri	non-fighting	3.23	2.38	0.96	0.71	0.297214	0.298319
Lepithrix kulzeri	non-fighting	2.28	2.47	0.96	0.69	0.421053	0.279352
Lepithrix kulzeri	non-fighting	3	2.24	1.01	0.74	0.336667	0.330357
Lepithrix kulzeri	non-fighting	2.92	2.24	1.06	0.83	0.363014	0.370536
Lepithrix kulzeri	non-fighting	2.83	2.25	1	0.77	0.353357	0.342222
Lepithrix kulzeri	non-fighting	2.88	2.31	1.02	0.67	0.354167	0.290043
Lepithrix kulzeri	non-fighting	2.92	2.15	1.02	0.71	0.349315	0.330233
Lepithrix kulzeri	non-fighting	2.89	2.61	1.09	0.8	0.377163	0.306513
Lepithrix kulzeri	non-fighting	2.5	2.53	0.92	0.66	0.368	0.26087
average						0.35754	0.311239
Lepithrix longitarsis	non-fighting	2.83	2.68	1.27	0.78	0.448763	0.291045
Lepithrix longitarsis	non-fighting	2.96	2.62	1.16	0.73	0.391892	0.278626
Lepithrix longitarsis	non-fighting	4	2.72	1.28	0.82	0.32	0.301471
Lepithrix longitarsis	non-fighting	3.39	3.08	0.98	0.68	0.289086	0.220779
Lepithrix longitarsis	non-fighting	3.16	2.34	0.94	0.74	0.297468	0.316239
Lepithrix longitarsis	non-fighting	3.13	2.62	0.82	0.6	0.261981	0.229008
Lepithrix longitarsis	non-fighting	2.83	2.41	1.07	0.74	0.378092	0.307054
Lepithrix longitarsis	non-fighting	3.77	2.95	1.05	0.65	0.278515	0.220339
Lepithrix longitarsis	non-fighting	3.17	2.73	1.23	0.7	0.388013	0.25641
Lepithrix longitarsis	non-fighting	3.24	2.66	1.04	0.72	0.320988	0.270677
Lepithrix longitarsis	non-fighting	3.21	2.67	1.01	0.72	0.314642	0.269663
Lepithrix longitarsis	non-fighting	3.36	2.77	1.01	0.6	0.300595	0.216606
Lepithrix longitarsis	non-fighting	2.88	2.45	1.2	0.7	0.416667	0.285714
Lepithrix longitarsis	non-fighting	3.18	2.79	0.96	0.53	0.301887	0.189964
Lepithrix longitarsis	non-fighting	3.26	2.59	1.03	0.74	0.315951	0.285714
Lepithrix longitarsis	non-fighting	3.15	2.57	1.13	0.93	0.35873	0.361868
Lepithrix longitarsis	non-fighting	2.82	2.73	0.9	0.58	0.319149	0.212454
Lepithrix longitarsis	non-fighting	2.97	2.79	1.11	0.74	0.373737	0.265233
Lepithrix longitarsis	non-fighting	2.73	2.25	1.08	0.78	0.395604	0.346667
Lepithrix longitarsis	non-fighting	3.36	2.44	1.07	0.77	0.318452	0.315574
Lepithrix longitarsis	non-fighting	2.69	2.71	1.21	0.85	0.449814	0.313653
Lepithrix longitarsis	non-fighting	2.99	2.71	1.17	0.72	0.391304	0.265683
Lepithrix longitarsis	non-fighting	2.9	2.3	1.09	0.72	0.375862	0.313043
Lepithrix longitarsis	non-fighting	3.29	2.55	1.15	0.78	0.349544	0.305882
Lepithrix longitarsis	non-fighting	3.21	2.56	1.09	0.63	0.339564	0.246094
Lepithrix longitarsis	non-fighting	3.64	2.61	1.01	0.76	0.277473	0.291188
Lepithrix longitarsis	non-fighting	3.04	2.45	1	0.9	0.328947	0.367347
Lepithrix longitarsis	non-fighting	2.68	2.35	1	0.59	0.373134	0.251064
average						0.345566	0.278395
Lepithrix sp.n.1	non-fighting	2.71	2.69	0.86	0.62	0.317343	0.230483
Lepithrix sp.n.1	non-fighting	2.78	2.64	0.79	0.55	0.284173	0.208333
Lepithrix sp.n.1	non-fighting	3.42	2.69	0.81	0.49	0.236842	0.182156
Lepithrix sp.n.1	non-fighting	2.85	2.76	0.8	0.54	0.280702	0.195652
Lepithrix sp.n.1	non-fighting	2.74	2.33	0.77	0.53	0.281022	0.227468
Lepithrix sp.n.1	non-fighting	2.67	2.73	0.89	0.51	0.333333	0.186813
Lepithrix sp.n.1	non-fighting	3.3	2.61	0.81	0.61	0.245455	0.233716
Lepithrix sp.n.1	non-fighting	3.05	2.83	0.92	0.65	0.301639	0.229682
Lepithrix sp.n.1	non-fighting	3.15	2.62	0.86	0.55	0.273016	0.209924
Lepithrix sp.n.1	non-fighting	2.93	2.66	0.78	0.5	0.266212	0.18797
Lepithrix sp.n.1	non-fighting	3.55	2.64	0.8	0.46	0.225352	0.174242
Lepithrix sp.n.1	non-fighting	3.08	2.88	0.8	0.48	0.25974	0.166667
Lepithrix sp.n.1	non-fighting	2.75	2.49	0.79	0.63	0.287273	0.253012
Lepithrix sp.n.1	non-fighting	3.18	2.57	0.73	0.53	0.22956	0.206226
Lepithrix sp.n.1	non-fighting	3.11	2.88	0.81	0.53	0.26045	0.184028
Lepithrix sp.n.1	non-fighting	3.34	3.12	0.89	0.51	0.266467	0.163462
Lepithrix sp.n.1	non-fighting	3.3	2.37	0.78	0.55	0.236364	0.232068
Lepithrix sp.n.1	non-fighting	2.9	2.59	0.85	0.54	0.293103	0.208494
Lepithrix sp.n.1	non-fighting	3.26	2.97	0.9	0.52	0.276074	0.175084
Lepithrix sp.n.1	non-fighting	2.78	2.48	0.79	0.47	0.284173	0.189516
Lepithrix sp.n.1	non-fighting	3.6	2.96	0.77	0.52	0.213889	0.175676
Lepithrix sp.n.1	non-fighting	2.91	2.8	0.83	0.58	0.285223	0.207143
Lepithrix sp.n.1	non-fighting	2.57	2.57	0.78	0.53	0.303502	0.206226
Lepithrix sp.n.1	non-fighting	3	2.85	0.73	0.4	0.243333	0.140351
Lepithrix sp.n.1	non-fighting	3.28	2.86	0.82	0.49	0.25	0.171329
Lepithrix sp.n.1	non-fighting	2.48	2.89	0.64	0.55	0.258065	0.190311
Lepithrix sp.n.1	non-fighting	2.78	2.28	0.74	0.51	0.266187	0.223684
Lepithrix sp.n.1	non-fighting	3.2	2.88	0.93	0.55	0.290625	0.190972
Lepithrix sp.n.1	non-fighting	2.94	2.26	0.82	0.52	0.278912	0.230088
Lepithrix sp.n.1	non-fighting	3.21	2.87	0.81	0.54	0.252336	0.188153
Lepithrix sp.n.1	non-fighting	3.07	3	1.06	0.66	0.345277	0.22
average						0.271795	0.199643
Lepisia braunsi	non-fighting	2.85	1.94	0.99	0.72	0.347368	0.371134
Lepisia braunsi	non-fighting	2.87	2.34	0.97	0.67	0.337979	0.286325
Lepisia braunsi	non-fighting	3.29	2.29	1.03	0.77	0.31307	0.336245
Lepisia braunsi	non-fighting	3.3	2.12	0.99	0.77	0.3	0.363208
Lepisia braunsi	non-fighting	3.37	2.32	1.09	0.75	0.323442	0.323276
Lepisia braunsi	non-fighting	3.07	2.17	1.02	0.7	0.332248	0.322581
Lepisia braunsi	non-fighting	3.14	2.55	0.99	0.74	0.315287	0.290196
Lepisia braunsi	non-fighting	2.96	2.53	1.05	0.73	0.35473	0.288538
Lepisia braunsi	non-fighting	2.75	2.1	0.9	0.68	0.327273	0.32381
Lepisia braunsi	non-fighting	3.05	2.16	0.99	0.73	0.32459	0.337963
Lepisia braunsi	non-fighting	3.11	2.33	0.97	0.67	0.311897	0.287554
Lepisia braunsi	non-fighting	2.76	2.26	1.04	0.69	0.376812	0.30531
Lepisia braunsi	non-fighting	2.93	2.25	0.96	0.68	0.327645	0.302222
Lepisia braunsi	non-fighting	2.78	2.44	0.96	0.64	0.345324	0.262295
Lepisia braunsi	non-fighting	3.15	2.42	1.1	0.77	0.349206	0.318182
Lepisia braunsi	non-fighting	3.33	2.55	1.13	0.79	0.339339	0.309804
Lepisia braunsi	non-fighting	2.89	2.3	1.03	0.75	0.356401	0.326087
Lepisia braunsi	non-fighting	2.71	1.88	0.92	0.66	0.339483	0.351064
Lepisia braunsi	non-fighting	2.73	2.09	0.97	0.69	0.355311	0.330144
Lepisia braunsi	non-fighting	3.14	2.29	1.09	0.76	0.347134	0.331878
Lepisia braunsi	non-fighting	3.02	2.24	0.95	0.72	0.31457	0.321429
Lepisia braunsi	non-fighting	2.52	2.02	0.99	0.67	0.392857	0.331683
Lepisia braunsi	non-fighting	2.33	2.12	0.99	0.63	0.424893	0.29717
Lepisia braunsi	non-fighting	2.78	2.29	0.83	0.74	0.298561	0.323144
Lepisia braunsi	non-fighting	3.25	2.12	0.99	0.73	0.304615	0.34434
Lepisia braunsi	non-fighting	3.33	2.4	1	0.78	0.3003	0.325
average						0.336936	0.319638
Lepisia sp. n.1	non-fighting	3.14	2.9	0.94	0.64	0.299363	0.22069
Lepisia sp. n.1	non-fighting	3.68	3.35	1.13	0.79	0.307065	0.235821
Lepisia sp. n.1	non-fighting	3.87	3.4	1.17	0.74	0.302326	0.217647
Lepisia sp. n.1	non-fighting	3.91	3.26	1.1	0.74	0.28133	0.226994
Lepisia sp. n.1	non-fighting	3.41	3.36	1.08	0.8	0.316716	0.238095
Lepisia sp. n.1	non-fighting	3.64	3.59	1.12	0.79	0.307692	0.220056
Lepisia sp. n.1	non-fighting	3.51	3.34	0.9	0.82	0.25641	0.245509
Lepisia sp. n.1	non-fighting	3.97	3.07	1.01	0.79	0.254408	0.257329
Lepisia sp. n.1	non-fighting	3.76	3.35	1.16	0.81	0.308511	0.241791
Lepisia sp. n.1	non-fighting	3.7	3.64	1.07	0.81	0.289189	0.222527
Lepisia sp. n.1	non-fighting	3.86	3.35	1.14	0.79	0.295337	0.235821
Lepisia sp. n.1	non-fighting	3.46	3.2	1.02	0.78	0.294798	0.24375
Lepisia sp. n.1	non-fighting	3.19	3.17	1.05	0.77	0.329154	0.242902
Lepisia sp. n.1	non-fighting	3.87	3.45	1.08	0.75	0.27907	0.217391
Lepisia sp. n.1	non-fighting	3.46	2.91	0.98	0.76	0.283237	0.261168
Lepisia sp. n.1	non-fighting	3.94	3.65	1.06	0.83	0.269036	0.227397
Lepisia sp. n.1	non-fighting	3.58	3.18	1.11	0.82	0.310056	0.257862
Lepisia sp. n.1	non-fighting	3.7	3.32	1.13	0.71	0.305405	0.213855
Lepisia sp. n.1	non-fighting	3.91	3.61	1.15	0.71	0.294118	0.196676
Lepisia sp. n.1	non-fighting	3.36	3.35	0.95	0.69	0.282738	0.20597
Lepisia sp. n.1	non-fighting	3.98	3.36	0.91	0.81	0.228643	0.241071
Lepisia sp. n.1	non-fighting	3.61	3.5	0.9	0.79	0.249307	0.225714
Lepisia sp. n.1	non-fighting	3.39	3.17	1.09	0.91	0.321534	0.287066
Lepisia sp. n.1	non-fighting	3.52	3.28	0.91	0.94	0.258523	0.286585
Lepisia sp. n.1	non-fighting	3.6	3.01	1	0.73	0.277778	0.242525
Lepisia sp. n.1	non-fighting	3.39	2.61	0.84	0.66	0.247788	0.252874
Lepisia sp. n.1	non-fighting	3.33	3.2	0.85	0.8	0.255255	0.25
Lepisia sp. n.1	non-fighting	3.65	2.84	0.89	0.64	0.243836	0.225352
Lepisia sp. n.1	non-fighting	3.34	3.08	1.02	0.78	0.305389	0.253247
Lepisia sp. n.1	non-fighting	3.51	3.45	1.06	0.65	0.301994	0.188406
average						0.2852	0.23607
Lepisia sp. n.3	non-fighting	3.64	3.84	1.03	0.64	0.282967	0.166667
Lepisia sp. n.3	non-fighting	3.64	3.75	1.13	0.72	0.31044	0.192
Lepisia sp. n.3	non-fighting	3.51	3.6	1.14	0.66	0.324786	0.183333
Lepisia sp. n.3	non-fighting	3.77	3.63	1.25	0.64	0.331565	0.176309
Lepisia sp. n.3	non-fighting	3.99	3.76	1.1	0.72	0.275689	0.191489
Lepisia sp. n.3	non-fighting	3.64	3.87	1.11	0.66	0.304945	0.170543
Lepisia sp. n.3	non-fighting	4.07	3.59	1.15	0.63	0.282555	0.175487
Lepisia sp. n.3	non-fighting	3.46	3.73	1.11	0.71	0.320809	0.190349
Lepisia sp. n.3	non-fighting	3.58	3.24	1.17	0.72	0.326816	0.222222
Lepisia sp. n.3	non-fighting	3.58	3.37	1.33	0.8	0.371508	0.237389
Lepisia sp. n.3	non-fighting	4.1	3.51	1.28	0.71	0.312195	0.202279
Lepisia sp. n.3	non-fighting	3.18	3.64	1.02	0.67	0.320755	0.184066
Lepisia sp. n.3	non-fighting	3.67	3.39	1.11	0.66	0.302452	0.19469
Lepisia sp. n.3	non-fighting	3.7	3.74	1.21	0.68	0.327027	0.181818
Lepisia sp. n.3	non-fighting	3.86	3.5	1.19	0.67	0.30829	0.191429
Lepisia sp. n.3	non-fighting	3.68	3.26	1.11	0.67	0.30163	0.205521
Lepisia sp. n.3	non-fighting	3.69	3.21	1.16	0.64	0.314363	0.199377
Lepisia sp. n.3	non-fighting	3.69	3.12	1.12	0.71	0.303523	0.227564
Lepisia sp. n.3	non-fighting	3.58	3.85	1.18	0.68	0.329609	0.176623
Lepisia sp. n.3	non-fighting	3.78	3.85	1.23	0.67	0.325397	0.174026
Lepisia sp. n.3	non-fighting	3.7	3.08	1.11	0.73	0.3	0.237013
Lepisia sp. n.3	non-fighting	3.82	3.71	1.17	0.72	0.306283	0.19407
Lepisia sp. n.3	non-fighting	3.71	3.66	1.21	0.69	0.326146	0.188525
Lepisia sp. n.3	non-fighting	4.14	3.28	1.12	0.67	0.270531	0.204268
Lepisia sp. n.3	non-fighting	3.78	3.27	1.2	0.76	0.31746	0.232416
Lepisia sp. n.3	non-fighting	3.92	3.46	1.05	0.7	0.267857	0.202312
Lepisia sp. n.3	non-fighting	3.99	3.29	1.37	0.76	0.343358	0.231003
Lepisia sp. n.3	non-fighting	4.34	3.5	1.18	0.69	0.271889	0.197143
Lepisia sp. n.3	non-fighting	3.87	3.74	1.2	0.83	0.310078	0.221925
Lepisia sp. n.3	non-fighting	3.69	3.67	1.17	0.7	0.317073	0.190736
average						0.310267	0.198086
Peritrichia pistrinaria	non-fighting	3.67	3.11	1	0.87	0.27248	0.279743
Peritrichia pistrinaria	non-fighting	3.07	2.81	0.94	0.75	0.306189	0.266904
Peritrichia pistrinaria	non-fighting	2.99	2.76	0.89	0.76	0.297659	0.275362
Peritrichia pistrinaria	non-fighting	3.78	3.04	0.9	0.81	0.238095	0.266447
Peritrichia pistrinaria	non-fighting	3.33	2.48	0.89	0.81	0.267267	0.326613
Peritrichia pistrinaria	non-fighting	3.24	3.04	0.92	0.91	0.283951	0.299342
Peritrichia pistrinaria	non-fighting	3.4	3.08	0.74	0.85	0.217647	0.275974
Peritrichia pistrinaria	non-fighting	3.02	2.77	0.82	0.74	0.271523	0.267148
Peritrichia pistrinaria	non-fighting	3.15	2.57	1.14	0.81	0.361905	0.315175
Peritrichia pistrinaria	non-fighting	3.53	2.92	0.93	0.77	0.263456	0.263699
Peritrichia pistrinaria	non-fighting	3.41	3.03	0.97	0.83	0.284457	0.273927
Peritrichia pistrinaria	non-fighting	3.62	3.15	0.97	0.88	0.267956	0.279365
Peritrichia pistrinaria	non-fighting	3.16	2.73	0.94	0.79	0.297468	0.289377
Peritrichia pistrinaria	non-fighting	3.35	2.58	0.9	0.8	0.268657	0.310078
Peritrichia pistrinaria	non-fighting	4	2.91	0.81	0.68	0.2025	0.233677
Peritrichia pistrinaria	non-fighting	3.18	3.1	0.92	0.8	0.289308	0.258065
Peritrichia pistrinaria	non-fighting	3.34	3.09	1.05	0.86	0.314371	0.278317
Peritrichia pistrinaria	non-fighting	3	3.19	0.8	0.73	0.266667	0.22884
Peritrichia pistrinaria	non-fighting	3.01	2.77	0.98	0.8	0.325581	0.288809
Peritrichia pistrinaria	non-fighting	3.45	3	1	0.77	0.289855	0.256667
Peritrichia pistrinaria	non-fighting	3.66	2.99	0.94	0.83	0.256831	0.277592
Peritrichia pistrinaria	non-fighting	3.28	3.09	1.03	0.85	0.314024	0.275081
Peritrichia pistrinaria	non-fighting	3	2.79	1	0.78	0.333333	0.27957
Peritrichia pistrinaria	non-fighting	3.61	3.01	0.97	0.81	0.268698	0.269103
Peritrichia pistrinaria	non-fighting	3.08	2.96	0.86	0.81	0.279221	0.273649
Peritrichia pistrinaria	non-fighting	3.69	3.19	0.85	0.87	0.230352	0.272727
Peritrichia pistrinaria	non-fighting	2.96	2.67	0.9	0.69	0.304054	0.258427
Peritrichia pistrinaria	non-fighting	3.41	2.61	0.9	0.83	0.26393	0.318008
Peritrichia pistrinaria	non-fighting	3.44	2.99	0.95	0.91	0.276163	0.304348
Peritrichia pistrinaria	non-fighting	3.25	2.78	1.03	0.87	0.316923	0.31295
Peritrichia pistrinaria	non-fighting	3.38	3.65	1.02	0.78	0.301775	0.213699
Peritrichia pistrinaria	non-fighting	3.35	3.35	0.87	0.73	0.259701	0.21791
Peritrichia pistrinaria	non-fighting	3.43	3.54	0.97	0.69	0.282799	0.194915
Peritrichia pistrinaria	non-fighting	3.51	3.83	0.97	0.76	0.276353	0.198433
Peritrichia pistrinaria	non-fighting	3.33	3.16	0.96	0.77	0.288288	0.243671
Peritrichia pistrinaria	non-fighting	3.41	3.53	0.85	0.7	0.249267	0.1983
Peritrichia pistrinaria	non-fighting	3.16	3.48	0.96	0.76	0.303797	0.218391
Peritrichia pistrinaria	non-fighting	3.72	3.34	0.82	0.73	0.22043	0.218563
Peritrichia pistrinaria	non-fighting	3.88	3.77	1.06	0.82	0.273196	0.217507
Peritrichia pistrinaria	non-fighting	4.15	3.72	0.89	0.76	0.214458	0.204301
Peritrichia pistrinaria	non-fighting	4.31	3.6	0.72	0.72	0.167053	0.2
Peritrichia pistrinaria	non-fighting	3.77	3.7	0.86	0.78	0.228117	0.210811
Peritrichia pistrinaria	non-fighting	3.53	3.36	0.97	0.76	0.274788	0.22619
Peritrichia pistrinaria	non-fighting	3.34	3.6	0.86	0.82	0.257485	0.227778
Peritrichia pistrinaria	non-fighting	3.62	3.62	0.91	0.73	0.251381	0.201657
Peritrichia pistrinaria	non-fighting	3.27	3.42	0.9	0.81	0.275229	0.236842
Peritrichia pistrinaria	non-fighting	3.64	3.11	0.9	0.77	0.247253	0.247588
Peritrichia pistrinaria	non-fighting	3.65	3.7	0.92	0.8	0.252055	0.216216
Peritrichia pistrinaria	non-fighting	3.99	3.57	0.84	0.77	0.210526	0.215686
Peritrichia pistrinaria	non-fighting	3.45	3.23	0.95	0.77	0.275362	0.23839
Peritrichia pistrinaria	non-fighting	3.33	3.51	0.93	0.73	0.279279	0.207977
Peritrichia pistrinaria	non-fighting	3.64	3.5	0.91	0.73	0.25	0.208571
Peritrichia pistrinaria	non-fighting	3.93	3.78	0.97	0.81	0.246819	0.214286
Peritrichia pistrinaria	non-fighting	3.88	3.47	0.92	0.73	0.237113	0.210375
Peritrichia pistrinaria	non-fighting	3.21	3.51	0.91	0.71	0.283489	0.202279
Peritrichia pistrinaria	non-fighting	3.43	3.24	0.99	0.73	0.28863	0.225309
Peritrichia pistrinaria	non-fighting	3.73	3.31	0.98	0.76	0.262735	0.229607
Peritrichia pistrinaria	non-fighting	3.31	3.76	0.98	0.69	0.296073	0.183511
Peritrichia pistrinaria	non-fighting	3.46	3.52	0.93	0.71	0.268786	0.201705
Peritrichia pistrinaria	non-fighting	3.45	3.01	1.02	0.71	0.295652	0.23588
Peritrichia pistrinaria	non-fighting	3.43	3.44	1.04	0.82	0.303207	0.238372
Peritrichia pistrinaria	non-fighting	3.33	3.4	0.96	0.73	0.288288	0.214706
Peritrichia pistrinaria	non-fighting	3.47	3.32	0.83	0.72	0.239193	0.216867
Peritrichia pistrinaria	non-fighting	3.3	3.26	0.89	0.65	0.269697	0.199387
Peritrichia pistrinaria	non-fighting	3.12	3.41	0.84	0.69	0.269231	0.202346
Peritrichia pistrinaria	non-fighting	2.97	3.06	0.83	0.78	0.279461	0.254902
Peritrichia pistrinaria	non-fighting	4.05	3.42	0.97	0.8	0.239506	0.233918
Peritrichia pistrinaria	non-fighting	4.01	3.66	0.85	0.66	0.21197	0.180328
Peritrichia pistrinaria	non-fighting	3.29	2.91	0.82	0.72	0.24924	0.247423
Peritrichia pistrinaria	non-fighting	3.71	3.38	0.92	0.74	0.247978	0.218935
Peritrichia pistrinaria	non-fighting	3.83	3.51	0.95	0.75	0.248042	0.213675
Peritrichia pistrinaria	non-fighting	3.39	3.32	0.97	0.73	0.286136	0.21988
Peritrichia pistrinaria	non-fighting	3.08	3.63	0.96	0.79	0.311688	0.217631
Peritrichia pistrinaria	non-fighting	3.26	2.97	0.96	0.75	0.294479	0.252525
Peritrichia pistrinaria	non-fighting	3.78	3.28	0.97	0.73	0.256614	0.222561
Peritrichia pistrinaria	non-fighting	3.74	3.35	0.91	0.75	0.243316	0.223881
Peritrichia pistrinaria	non-fighting	3.49	3.25	0.9	0.71	0.25788	0.218462
Peritrichia pistrinaria	non-fighting	3.49	3.59	0.95	0.72	0.272206	0.200557
Peritrichia pistrinaria	non-fighting	3.37	3.58	0.86	0.63	0.255193	0.175978
Peritrichia pistrinaria	non-fighting	3.38	3.62	0.96	0.74	0.284024	0.20442
Peritrichia pistrinaria	non-fighting	3.35	3.49	0.96	0.78	0.286567	0.223496
Peritrichia pistrinaria	non-fighting	3.74	3.26	1.08	0.78	0.28877	0.239264
Peritrichia pistrinaria	non-fighting	3.18	3.33	0.9	0.76	0.283019	0.228228
Peritrichia pistrinaria	non-fighting	3.78	3.51	1.05	0.77	0.277778	0.219373
Peritrichia pistrinaria	non-fighting	3.77	3.23	1.01	0.85	0.267905	0.263158
Peritrichia pistrinaria	non-fighting	3.57	3.68	0.99	0.89	0.277311	0.241848
Peritrichia pistrinaria	non-fighting	3.59	3.55	1.05	0.83	0.292479	0.233803
average						0.270455	0.239624
Peritrichia hessei	non-fighting	2.68	1.96	0.76	0.69	0.283582	0.352041
Peritrichia hessei	non-fighting	2.83	2.5	0.8	0.65	0.282686	0.26
Peritrichia hessei	non-fighting	3.04	2.11	0.76	0.49	0.25	0.232227
Peritrichia hessei	non-fighting	2.74	2.05	0.74	0.57	0.270073	0.278049
Peritrichia hessei	non-fighting	2.96	2.09	0.77	0.58	0.260135	0.277512
Peritrichia hessei	non-fighting	2.63	2.58	0.79	0.6	0.30038	0.232558
Peritrichia hessei	non-fighting	2.49	2.36	0.71	0.53	0.285141	0.224576
Peritrichia hessei	non-fighting	3.06	2.28	0.86	0.67	0.281046	0.29386
Peritrichia hessei	non-fighting	2.89	2.48	0.8	0.6	0.276817	0.241935
Peritrichia hessei	non-fighting	2.79	2.21	0.8	0.63	0.286738	0.285068
Peritrichia hessei	non-fighting	2.79	1.88	0.77	0.61	0.275986	0.324468
Peritrichia hessei	non-fighting	2.78	1.94	0.76	0.62	0.273381	0.319588
Peritrichia hessei	non-fighting	2.82	2.19	0.77	0.62	0.27305	0.283105
Peritrichia hessei	non-fighting	2.78	2.52	0.85	0.68	0.305755	0.269841
Peritrichia hessei	non-fighting	2.63	2.15	0.69	0.66	0.262357	0.306977
Peritrichia hessei	non-fighting	2.2	2.24	0.7	0.65	0.318182	0.290179
Peritrichia hessei	non-fighting	2.24	2.29	0.81	0.56	0.361607	0.244541
Peritrichia hessei	non-fighting	2.14	2.41	0.71	0.62	0.331776	0.257261
Peritrichia hessei	non-fighting	3.05	2.16	0.65	0.59	0.213115	0.273148
Peritrichia hessei	non-fighting	2.69	2.4	0.77	0.58	0.286245	0.241667
Peritrichia hessei	non-fighting	2.38	2.35	0.82	0.54	0.344538	0.229787
Peritrichia hessei	non-fighting	2.65	2.26	0.8	0.61	0.301887	0.269912
Peritrichia hessei	non-fighting	2.12	2.38	0.86	0.63	0.40566	0.264706
Peritrichia hessei	non-fighting	2.53	2.23	0.67	0.61	0.264822	0.273543
Peritrichia hessei	non-fighting	2.81	2.28	0.77	0.65	0.274021	0.285088
Peritrichia hessei	non-fighting	2.8	2.18	0.79	0.64	0.282143	0.293578
Peritrichia hessei	non-fighting	2.25	2	0.71	0.59	0.315556	0.295
Peritrichia hessei	non-fighting	2.48	2.08	0.69	0.58	0.278226	0.278846
Peritrichia hessei	non-fighting	2.84	2.27	0.63	0.63	0.221831	0.277533
Peritrichia hessei	non-fighting	2.77	2.24	0.7	0.58	0.252708	0.258929
average						0.287315	0.273851
Peritrichia ypsilon	non-fighting	3.27	2.85	0.83	0.71	0.253823	0.249123
Peritrichia ypsilon	non-fighting	3.08	2.85	0.83	0.67	0.269481	0.235088
Peritrichia ypsilon	non-fighting	3.26	3.29	0.83	0.66	0.254601	0.200608
Peritrichia ypsilon	non-fighting	3.03	2.91	0.86	0.72	0.283828	0.247423
Peritrichia ypsilon	non-fighting	3.58	2.88	0.84	0.7	0.234637	0.243056
Peritrichia ypsilon	non-fighting	3.37	3.3	0.79	0.62	0.234421	0.187879
Peritrichia ypsilon	non-fighting	3.08	2.94	0.82	0.62	0.266234	0.210884
Peritrichia ypsilon	non-fighting	3.27	3.14	0.88	0.55	0.269113	0.175159
Peritrichia ypsilon	non-fighting	3.25	3.17	0.83	0.69	0.255385	0.217666
Peritrichia ypsilon	non-fighting	3.15	2.8	0.72	0.64	0.228571	0.228571
Peritrichia ypsilon	non-fighting	3.41	3	0.82	0.69	0.240469	0.23
Peritrichia ypsilon	non-fighting	3.5	2.69	0.76	0.56	0.217143	0.208178
Peritrichia ypsilon	non-fighting	3.31	2.89	0.74	0.66	0.223565	0.228374
Peritrichia ypsilon	non-fighting	3.09	2.85	0.67	0.57	0.216828	0.2
Peritrichia ypsilon	non-fighting	2.98	2.91	0.8	0.75	0.268456	0.257732
Peritrichia ypsilon	non-fighting	3.42	2.9	0.68	0.71	0.19883	0.244828
Peritrichia ypsilon	non-fighting	3.63	3.34	0.85	0.77	0.23416	0.230539
Peritrichia ypsilon	non-fighting	3.04	2.99	0.81	0.68	0.266447	0.227425
Peritrichia ypsilon	non-fighting	3.33	3.41	0.82	0.58	0.246246	0.170088
Peritrichia ypsilon	non-fighting	3.35	3.26	0.85	0.81	0.253731	0.248466
Peritrichia ypsilon	non-fighting	3.46	2.67	0.83	0.78	0.239884	0.292135
Peritrichia ypsilon	non-fighting	3.12	2.95	0.83	0.64	0.266026	0.216949
Peritrichia ypsilon	non-fighting	3.11	3.05	0.89	0.65	0.286174	0.213115
Peritrichia ypsilon	non-fighting	3.25	2.54	1.01	0.74	0.310769	0.291339
Peritrichia ypsilon	non-fighting	3.39	2.98	0.78	0.7	0.230088	0.234899
Peritrichia ypsilon	non-fighting	3.31	2.95	0.99	0.64	0.299094	0.216949
Peritrichia ypsilon	non-fighting	2.85	3	0.8	0.72	0.280702	0.24
Peritrichia ypsilon	non-fighting	3.11	2.88	0.88	0.69	0.282958	0.239583
Peritrichia ypsilon	non-fighting	3.33	3.32	0.84	0.71	0.252252	0.213855
Peritrichia ypsilon	non-fighting	3.47	3.49	0.95	0.68	0.273775	0.194842
average						0.25459	0.226492
Anisochelus hilaris	non-fighting	3.56	3.17	0.75	0.67	0.210674	0.211356
Anisochelus hilaris	non-fighting	3.63	2.75	0.71	0.58	0.195592	0.210909
Anisochelus hilaris	non-fighting	3.8	3.33	0.68	0.64	0.178947	0.192192
Anisochelus hilaris	non-fighting	3.36	3.12	0.74	0.76	0.220238	0.24359
Anisochelus hilaris	non-fighting	3.48	3.22	0.79	0.76	0.227011	0.236025
Anisochelus hilaris	non-fighting	3.2	2.93	0.82	0.66	0.25625	0.225256
Anisochelus hilaris	non-fighting	4.04	3.52	0.87	0.76	0.215347	0.215909
Anisochelus hilaris	non-fighting	3.7	3.21	0.77	0.62	0.208108	0.193146
Anisochelus hilaris	non-fighting	3.89	3.49	0.77	0.77	0.197943	0.22063
Anisochelus hilaris	non-fighting	3.41	3.2	0.77	0.77	0.225806	0.240625
Anisochelus hilaris	non-fighting	3.44	3.15	0.66	0.55	0.19186	0.174603
Anisochelus hilaris	non-fighting	3.5	3.12	0.79	0.7	0.225714	0.224359
Anisochelus hilaris	non-fighting	3.36	3.12	0.82	0.72	0.244048	0.230769
Anisochelus hilaris	non-fighting	3.69	3.28	0.79	0.75	0.214092	0.228659
Anisochelus hilaris	non-fighting	3.81	3.73	0.9	0.82	0.23622	0.219839
Anisochelus hilaris	non-fighting	3.28	3.27	0.81	0.78	0.246951	0.238532
Anisochelus hilaris	non-fighting	3.12	2.74	0.79	0.72	0.253205	0.262774
Anisochelus hilaris	non-fighting	3.75	3.22	0.72	0.68	0.192	0.21118
Anisochelus hilaris	non-fighting	4.19	3.38	0.8	0.72	0.190931	0.213018
Anisochelus hilaris	non-fighting	3.62	3.21	0.78	0.64	0.21547	0.199377
Anisochelus hilaris	non-fighting	3.49	2.9	0.73	0.7	0.209169	0.241379
Anisochelus hilaris	non-fighting	3.83	3.44	0.83	0.71	0.21671	0.206395
Anisochelus hilaris	non-fighting	2.9	2.94	0.8	0.76	0.275862	0.258503
Anisochelus hilaris	non-fighting	3.84	3.25	0.72	0.74	0.1875	0.227692
Anisochelus hilaris	non-fighting	2.74	2.89	0.79	0.79	0.288321	0.273356
Anisochelus hilaris	non-fighting	3.27	2.73	0.75	0.7	0.229358	0.25641
Anisochelus hilaris	non-fighting	3.31	3.07	0.69	0.77	0.208459	0.250814
Anisochelus hilaris	non-fighting	3.18	2.89	0.75	0.73	0.235849	0.252595
Anisochelus hilaris	non-fighting	3.16	2.38	0.61	0.78	0.193038	0.327731
Anisochelus hilaris	non-fighting	3.39	2.92	0.75	0.72	0.221239	0.246575
Average						0.220397	0.23114
Anisochelus inornatus	non-fighting	2.57	2.05	0.73	0.54	0.284047	0.263415
Anisochelus inornatus	non-fighting	2.07	2.07	0.77	0.53	0.371981	0.256039
Anisochelus inornatus	non-fighting	2.61	1.91	0.71	0.47	0.272031	0.246073
Anisochelus inornatus	non-fighting	2.15	1.76	0.63	0.52	0.293023	0.295455
Anisochelus inornatus	non-fighting	2.32	2.12	0.71	0.53	0.306034	0.25
Anisochelus inornatus	non-fighting	2.85	2.14	0.76	0.53	0.266667	0.247664
Anisochelus inornatus	non-fighting	2.26	2.1	0.73	0.48	0.323009	0.228571
Anisochelus inornatus	non-fighting	2.73	2.02	0.76	0.56	0.278388	0.277228
Anisochelus inornatus	non-fighting	2.48	1.88	0.74	0.53	0.298387	0.281915
Anisochelus inornatus	non-fighting	2.69	2	0.71	0.52	0.263941	0.26
Anisochelus inornatus	non-fighting	2.59	2.13	0.64	0.61	0.247104	0.286385
Anisochelus inornatus	non-fighting	2.61	2.07	0.77	0.49	0.295019	0.236715
Anisochelus inornatus	non-fighting	2.3	1.88	0.62	0.51	0.269565	0.271277
Anisochelus inornatus	non-fighting	2.38	2.06	0.79	0.51	0.331933	0.247573
Anisochelus inornatus	non-fighting	2.66	2.48	0.8	0.53	0.300752	0.21371
Anisochelus inornatus	non-fighting	2.22	1.91	0.72	0.63	0.324324	0.329843
Anisochelus inornatus	non-fighting	1.94	1.57	0.69	0.52	0.35567	0.33121
Anisochelus inornatus	non-fighting	2.41	1.96	0.65	0.43	0.26971	0.219388
Anisochelus inornatus	non-fighting	2.1	1.99	0.78	0.5	0.371429	0.251256
Anisochelus inornatus	non-fighting	2.04	2.19	0.67	0.46	0.328431	0.210046
Anisochelus inornatus	non-fighting	2.49	2.01	0.62	0.5	0.248996	0.248756
Anisochelus inornatus	non-fighting	2.33	2.06	0.65	0.59	0.27897	0.286408
Anisochelus inornatus	non-fighting	2.17	1.92	0.76	0.52	0.35023	0.270833
Anisochelus inornatus	non-fighting	2.04	1.92	0.77	0.59	0.377451	0.307292
Anisochelus inornatus	non-fighting	2.39	2.16	0.69	0.48	0.288703	0.222222
Anisochelus inornatus	non-fighting	2.61	1.96	0.71	0.55	0.272031	0.280612
Anisochelus inornatus	non-fighting	2.33	1.86	0.72	0.45	0.309013	0.241935
Anisochelus inornatus	non-fighting	2.46	1.86	0.71	0.49	0.288618	0.263441
Anisochelus inornatus	non-fighting	2.19	1.62	0.66	0.55	0.30137	0.339506
Anisochelus inornatus	non-fighting	2.06	1.97	0.8	0.54	0.38835	0.274112
Average						0.305173	0.264629

## Sheet: Table S1-2
Guild	Taxon	Femur width/length	Tibia width/Tibia length
fighting	Denticnema decemlineata	0.53	0.43
fighting	Denticnema morbillosa	0.5	0.35
fighting	Denticnema striata	0.6	0.45
fighting	Gymnoloma femorata	0.38	0.23
fighting	Heterochelus alienatus	0.43	0.26
fighting	Heterochelus sp.n.17	0.57	0.85
fighting	Heterochelus kochi	0.39	0.22
fighting	Heterochelus rufimanus	0.42	0.4
fighting	Ischnochelus emeritus	0.43	0.32
fighting	Mauromecistoplia nieuwoudtvillensis	0.34	0.26
fighting	Pachycnema alternans	0.42	0.43
fighting	Pachycnema calcarata	0.54	0.58
fighting	Pachycnema calviniana	0.42	0.52
fighting	Pachycnema crassipes	0.37	0.43
fighting	Pachycnema flavolineata	0.46	0.51
fighting	Pachycnema murina	0.39	0.46
fighting	Platychelus sp.n.6	0.41	0.36
fighting	Scelophysa pruinosa	0.31	0.34
fighting	Scelophysa strandfonteinensis	0.31	0.34
fighting	Scelophysa trimeni	0.36	0.39
fighting	Scelophysa ulrichi	0.31	0.31
fighting	Stigmatoplia ornata	0.43	0.24
non-fighting	Anisonyx sp.n.3	0.25	0.19
non-fighting	Chasme decora	0.31	0.29
non-fighting	Khoina haafi	0.33	0.28
non-fighting	Knysna sulcicollis	0.42	0.33
non-fighting	Lepithrix kulzeri	0.36	0.31
non-fighting	Lepithrix longitarsis	0.35	0.28
non-fighting	Lepithrix sp.n.1	0.27	0.2
non-fighting	Lepisia braunsi	0.34	0.32
non-fighting	Lepisia sp. n.1	0.29	0.24
non-fighting	Lepisia sp. n.3	0.31	0.2
non-fighting	Peritrichia pistrinaria	0.27	0.24
non-fighting	Peritrichia hessei	0.29	0.27
non-fighting	Peritrichia ypsilon	0.25	0.23
non-fighting	Anisochelus hilaris	0.22	0.23
non-fighting	Anisochelus inornatus	0.31	0.26
T-test		1.69906e-05	0.000974432
		***	***
Fossil	Antiqusolidus maculatus	0.5	0.45
fighting	Repsimus manicatus	0.58	0.64
non-fighting	Aphthonoides armipes	0.43	0.31
non-fighting	Gastroserica kucerai	0.46	0.3
